# Supplementary material for: Gene content dissimilarity for subclassification of highly similar microbial strains
Source: BMC Genomics. 2016 Aug 17;17:647. doi: 10.1186/s12864-016-2991-9 (PMC4988056; doi:10.1186/s12864-016-2991-9)
Supplement: Additional file 2: — This file contains the list of strain names and NCBI accession numbers for the microorganisms retrieved in this study. (XLSX 114 kb) [file 12864_2016_2991_MOESM2_ESM.xlsx]

## Sheet: genomelist
The list of strain names and accession numbers for microorganisms retrived for analysis in this study.
Strain names	Accession number
_Cellvibrio__gilvus_ATCC_13127_uid68143	NC_015671
_Clostridium__sticklandii_uid59585	NC_014614
_Nostoc_azollae__0708_uid49725	NC_014248,NC_014249,NC_014250
_Ruminococcus__obeum_uid197165	NC_021022
_Ruminococcus__torques_uid197166	NC_021015
Acaryochloris_marina_MBIC11017_uid58167	NC_009925,NC_009926,NC_009927,NC_009928,NC_009929,NC_009930,NC_009931,NC_009932,NC_009933,NC_009934
Acetobacter_pasteurianus_386B_uid214433	NC_021976,NC_021977,NC_021978,NC_021979,NC_021991,NC_021992,NC_021993
Acetobacter_pasteurianus_IFO_3283_01_42C_uid158377	NC_017104,NC_017105,NC_017106,NC_017107,NC_017150,NC_017151,NC_017152
Acetobacter_pasteurianus_IFO_3283_01_uid59279	NC_013209,NC_013210,NC_013211,NC_013212,NC_013213,NC_013214,NC_013215
Acetobacter_pasteurianus_IFO_3283_03_uid158373	NC_017100,NC_017101,NC_017109,NC_017118,NC_017119,NC_017120,NC_017142
Acetobacter_pasteurianus_IFO_3283_07_uid158381	NC_017110,NC_017121,NC_017122,NC_017123,NC_017124,NC_017143,NC_017144
Acetobacter_pasteurianus_IFO_3283_12_uid158379	NC_017108,NC_017113,NC_017114,NC_017115,NC_017116,NC_017136,NC_017137
Acetobacter_pasteurianus_IFO_3283_22_uid158383	NC_017117,NC_017125,NC_017126,NC_017127,NC_017128,NC_017129,NC_017145
Acetobacter_pasteurianus_IFO_3283_26_uid158531	NC_017130,NC_017131,NC_017132,NC_017133,NC_017146,NC_017147,NC_017148
Acetobacter_pasteurianus_IFO_3283_32_uid158375	NC_017102,NC_017103,NC_017111,NC_017112,NC_017134,NC_017135,NC_017149
Acetobacterium_woodii_DSM_1030_uid88073	NC_016894
Acetohalobium_arabaticum_DSM_5501_uid51423	NC_014378
Acholeplasma_laidlawii_PG_8A_uid58901	NC_010163
Achromobacter_xylosoxidans_A8_uid59899	NC_014640,NC_014641,NC_014642
Achromobacter_xylosoxidans_NBRC_15126_uid232243	NC_023061
Achromobacter_xylosoxidans_uid205255	NC_021285
Acidaminococcus_fermentans_DSM_20731_uid43471	NC_013740
Acidaminococcus_intestini_RyC_MR95_uid74445	NC_016077
Acidianus_hospitalis_W1_uid66875	NC_015518
Acidilobus_saccharovorans_345_15_uid51395	NC_014374
Acidimicrobidae_bacterium_YM16_304_uid193703	NC_020520
Acidimicrobium_ferrooxidans_DSM_10331_uid59215	NC_013124
Acidiphilium_cryptum_JF_5_uid58447	NC_009467,NC_009468,NC_009469,NC_009470,NC_009471,NC_009472,NC_009473,NC_009474,NC_009484
Acidiphilium_multivorum_AIU301_uid63345	NC_015178,NC_015179,NC_015180,NC_015181,NC_015182,NC_015186,NC_015187,NC_015188,NC_015189
Acidithiobacillus_caldus_SM_1_uid70791	NC_015850,NC_015851,NC_015852,NC_015853,NC_015854
Acidithiobacillus_ferrivorans_SS3_uid67387	NC_015942
Acidithiobacillus_ferrooxidans_ATCC_23270_uid57649	NC_011761
Acidithiobacillus_ferrooxidans_ATCC_53993_uid58613	NC_011206
Acidobacterium_capsulatum_ATCC_51196_uid59127	NC_012483
Acidobacterium_MP5ACTX9_uid50551	NC_015057,NC_015058,NC_015059,NC_015060,NC_015064,NC_015065
Acidothermus_cellulolyticus_11B_uid58501	NC_008578
Acidovorax_avenae_ATCC_19860_uid42497	NC_015138
Acidovorax_citrulli_AAC00_1_uid58429	NC_008752
Acidovorax_ebreus_TPSY_uid59233	NC_011992
Acidovorax_JS42_uid58427	NC_008765,NC_008766,NC_008782
Acidovorax_KKS102_uid176500	NC_018708
Aciduliprofundum_boonei_T469_uid43333	NC_013926
Aciduliprofundum_MAR08_339_uid184407	NC_019942
Acinetobacter_ADP1_uid61597	NC_005966
Acinetobacter_baumannii_1656_2_uid158677	NC_017162,NC_017163,NC_017164
Acinetobacter_baumannii_AB0057_uid59083	NC_011585,NC_011586
Acinetobacter_baumannii_AB307_0294_uid59271	NC_011595
Acinetobacter_baumannii_ACICU_uid58765	NC_010605,NC_010606,NC_010611
Acinetobacter_baumannii_ATCC_17978_uid58731	NC_009083,NC_009084,NC_009085
Acinetobacter_baumannii_AYE_uid61637	NC_010401,NC_010402,NC_010403,NC_010404,NC_010410
Acinetobacter_baumannii_BJAB07104_uid210971	NC_021726,NC_021727,NC_021728
Acinetobacter_baumannii_BJAB0715_uid210972	NC_021733,NC_021734
Acinetobacter_baumannii_BJAB0868_uid210973	NC_021729,NC_021730,NC_021731,NC_021732
Acinetobacter_baumannii_D1279779_uid190222	NC_020525,NC_020547
Acinetobacter_baumannii_MDR_TJ_uid162739	NC_017847,NC_017848,NC_020524
Acinetobacter_baumannii_MDR_ZJ06_uid158685	NC_017171,NC_017172
Acinetobacter_baumannii_SDF_uid61601	NC_010395,NC_010396,NC_010398,NC_010400
Acinetobacter_baumannii_TCDC_AB0715_uid158679	NC_017165,NC_017166,NC_017387
Acinetobacter_baumannii_TYTH_1_uid176498	NC_018706
Acinetobacter_baumannii_ZW85_1_uid231518	NC_023028,NC_023031
Acinetobacter_calcoaceticus_PHEA_2_uid83123	NC_016603
Acinetobacter_oleivorans_DR1_uid50119	NC_014259
Actinobacillus_pleuropneumoniae_serovar_3_JL03_uid58891	NC_010278
Actinobacillus_pleuropneumoniae_serovar_5b_L20_uid58789	NC_009053
Actinobacillus_pleuropneumoniae_serovar_7_AP76_uid59231	NC_010939,NC_010940,NC_010941,NC_010942
Actinobacillus_succinogenes_130Z_uid58247	NC_009655
Actinobacillus_suis_H91_0380_uid176363	NC_018690
Actinoplanes_friuliensis_DSM_7358_uid226110	NC_022657
Actinoplanes_missouriensis_431_uid158169	NC_017093
Actinoplanes_N902_109_uid202219	NC_021191
Actinoplanes_SE50_110_uid162333	NC_017803
Actinosynnema_mirum_DSM_43827_uid58951	NC_013093
Adlercreutzia_equolifaciens_DSM_19450_uid223286	NC_022567
Advenella_kashmirensis_WT001_uid80859	NC_017964,NC_017965
Aequorivita_sublithincola_DSM_14238_uid168181	NC_018013
Aerococcus_urinae_ACS_120_V_Col10a_uid64757	NC_015278
Aeromonas_hydrophila_ATCC_7966_uid58617	NC_008570
Aeromonas_hydrophila_ML09_119_uid205540	NC_021290
Aeromonas_salmonicida_A449_uid58631	NC_004923,NC_004924,NC_004925,NC_009348,NC_009349,NC_009350
Aeromonas_veronii_B565_uid66323	NC_015424
Aeropyrum_camini_SY1___JCM_12091_uid222311	NC_022521
Aeropyrum_pernix_K1_uid57757	NC_000854
Aggregatibacter_actinomycetemcomitans_ANH9381_uid80743	NC_016513
Aggregatibacter_actinomycetemcomitans_D7S_1_uid46989	NC_017846
Aggregatibacter_aphrophilus_NJ8700_uid59407	NC_012913
Agrobacterium_fabrum_C58_uid57865	NC_003062,NC_003063,NC_003064,NC_003065
Agrobacterium_H13_3_uid63403	NC_015183,NC_015184,NC_015508
Agrobacterium_radiobacter_K84_uid58269	NC_011983,NC_011985,NC_011987,NC_011990,NC_011994
Agrobacterium_vitis_S4_uid58249	NC_011981,NC_011982,NC_011984,NC_011986,NC_011988,NC_011989,NC_011991
Agromonas_oligotrophica_S58_uid192186	NC_020453
Akkermansia_muciniphila_ATCC_BAA_835_uid58985	NC_010655
Alcanivorax_borkumensis_SK2_uid58169	NC_008260
Alcanivorax_dieselolei_B5_uid176364	NC_018691
Alicycliphilus_denitrificans_BC_uid49953	NC_014908,NC_014910,NC_014911
Alicycliphilus_denitrificans_K601_uid66307	NC_015422,NC_015423
Alicyclobacillus_acidocaldarius_DSM_446_uid59199	NC_013205,NC_013206,NC_013207,NC_013208
Alicyclobacillus_acidocaldarius_Tc_4_1_uid158681	NC_017167
Aliivibrio_salmonicida_LFI1238_uid59251	NC_011311,NC_011312,NC_011313,NC_011314,NC_011315,NC_011316
Alistipes_finegoldii_DSM_17242_uid168180	NC_018011
Alistipes_shahii_WAL_8301_uid197175	NC_021030
Alkalilimnicola_ehrlichii_MLHE_1_uid58467	NC_008340
Alkaliphilus_metalliredigens_QYMF_uid58171	NC_009633
Alkaliphilus_oremlandii_OhILAs_uid58495	NC_009922
all.gbk.tar.gz
Allochromatium_vinosum_DSM_180_uid46083	NC_013851,NC_013852,NC_013862
alpha_proteobacterium_HIMB59_uid175778	NC_018644
alpha_proteobacterium_HIMB5_uid175779	NC_018643
Alteromonas_macleodii__Aegean_Sea_MED64__uid231689	NC_023045
Alteromonas_macleodii__Balearic_Sea_AD45__uid176366	NC_018679,NC_018680
Alteromonas_macleodii__Black_Sea_11__uid176365	NC_018692
Alteromonas_macleodii__Deep_ecotype__uid58251	NC_011138
Alteromonas_macleodii__English_Channel_615__uid210781	NC_021709,NC_021716
Alteromonas_macleodii__English_Channel_673__uid176367	NC_018678
Alteromonas_macleodii__Ionian_Sea_U4__uid210780	NC_021710,NC_021711
Alteromonas_macleodii__Ionian_Sea_U7__uid210785	NC_021717
Alteromonas_macleodii__Ionian_Sea_U8__uid210782	NC_021712
Alteromonas_macleodii__Ionian_Sea_UM4b__uid210784	NC_021714
Alteromonas_macleodii__Ionian_Sea_UM7__uid210783	NC_021713,NC_021718
Alteromonas_macleodii_AltDE1_uid179068	NC_019393,NC_019394
Alteromonas_macleodii_ATCC_27126_uid55253	NC_018632
Alteromonas_SN2_uid67349	NC_015554
Aminobacterium_colombiense_DSM_12261_uid47083	NC_014011
Ammonifex_degensii_KC4_uid41053	NC_013385,NC_013386
Amphibacillus_xylanus_NBRC_15112_uid176453	NC_018704
Amycolatopsis_mediterranei_RB_uid216089	NC_022116
Amycolatopsis_mediterranei_S699_uid158689	NC_017186
Amycolatopsis_mediterranei_S699_uid171830	NC_018266
Amycolatopsis_mediterranei_U32_uid50565	NC_014318
Amycolatopsis_orientalis_HCCB10007_uid203791	NC_021252,NC_023497
Amycolicicoccus_subflavus_DQS3_9A1_uid67253	NC_015560,NC_015561,NC_015564
Anabaena_90_uid179383	NC_019427,NC_019428,NC_019429,NC_019439,NC_019440
Anabaena_cylindrica_PCC_7122_uid183339	NC_019771,NC_019772,NC_019773,NC_019774,NC_019775,NC_020056,NC_020157
Anabaena_variabilis_ATCC_29413_uid58043	NC_007410,NC_007411,NC_007412,NC_007413,NC_014000
Anaerobaculum_mobile_DSM_13181_uid168323	NC_018024
Anaerococcus_prevotii_DSM_20548_uid59219	NC_013164,NC_013171
Anaerolinea_thermophila_UNI_1_uid62245	NC_014960
Anaeromyxobacter_dehalogenans_2CP_1_uid58989	NC_011891
Anaeromyxobacter_dehalogenans_2CP_C_uid58135	NC_007760
Anaeromyxobacter_Fw109_5_uid58755	NC_009675
Anaeromyxobacter_K_uid58953	NC_011145
Anaplasma_centrale_Israel_uid42155	NC_013532
Anaplasma_marginale_Dawn_uid226994	NC_022760
Anaplasma_marginale_Florida_uid58577	NC_012026
Anaplasma_marginale_Gypsy_Plains_uid227217	NC_022784
Anaplasma_marginale_Maries_uid57629	NC_004842
Anaplasma_phagocytophilum_Dog2_uid213225	NC_021881
Anaplasma_phagocytophilum_HZ2_uid213224	NC_021879
Anaplasma_phagocytophilum_HZ_uid57951	NC_007797
Anaplasma_phagocytophilum_JM_uid213223	NC_021880
Anoxybacillus_flavithermus_WK1_uid59135	NC_011567
Aquifex_aeolicus_VF5_uid57765	NC_000918,NC_001880
Arcanobacterium_haemolyticum_DSM_20595_uid49489	NC_014218
Archaeoglobus_fulgidus_DSM_4304_uid57717	NC_000917
Archaeoglobus_profundus_DSM_5631_uid43493	NC_013741,NC_013742
Archaeoglobus_sulfaticallidus_PM70_1_uid201033	NC_021169
Archaeoglobus_veneficus_SNP6_uid65269	NC_015320
archaeon_Mx1201_uid196597	NC_020913
Arcobacter_butzleri_7h1h_uid200766	NC_021878
Arcobacter_butzleri_ED_1_uid158699	NC_017187
Arcobacter_butzleri_RM4018_uid58557	NC_009850
Arcobacter_L_uid158135	NC_017192,NC_017193
Arcobacter_nitrofigilis_DSM_7299_uid49001	NC_014166
Aromatoleum_aromaticum_EbN1_uid58231	NC_006513,NC_006823,NC_006824
Arthrobacter_arilaitensis_Re117_uid53509	NC_014548,NC_014549,NC_014550
Arthrobacter_aurescens_TC1_uid58109	NC_008711,NC_008712,NC_008713
Arthrobacter_chlorophenolicus_A6_uid58969	NC_011879,NC_011881,NC_011886
Arthrobacter_FB24_uid58141	NC_008537,NC_008538,NC_008539,NC_008541
Arthrobacter_nitroguajacolicus_Rue61a_uid174511	NC_009453,NC_018531,NC_018532
Arthrobacter_phenanthrenivorans_Sphe3_uid63629	NC_015145,NC_015146,NC_015147
Arthrospira_platensis_NIES_39_uid197171	NC_016640
Aster_yellows_witches_broom_phytoplasma_AYWB_uid58297	NC_007716,NC_007717,NC_007718,NC_007719,NC_007720
Asticcacaulis_excentricus_CB_48_uid55641	NC_014816,NC_014817,NC_014818,NC_014819
Atopobium_parvulum_DSM_20469_uid59195	NC_013203
Azoarcus_BH72_uid61603	NC_008702
Azoarcus_KH32C_uid193704	NC_020516,NC_020548
Azorhizobium_caulinodans_ORS_571_uid58905	NC_009937
Azospirillum_B510_uid46085	NC_013854,NC_013855,NC_013856,NC_013857,NC_013858,NC_013859,NC_013860
Azospirillum_brasilense_Sp245_uid162161	NC_016594,NC_016595,NC_016596,NC_016597,NC_016617,NC_016618,NC_016619
Azospirillum_lipoferum_4B_uid82343	NC_016585,NC_016586,NC_016587,NC_016588,NC_016622,NC_016623,NC_016624
Azotobacter_vinelandii_CA6_uid198830	NC_021150
Azotobacter_vinelandii_CA_uid198829	NC_021149
Azotobacter_vinelandii_DJ_uid57597	NC_012560
Bacillus_1NLA3E_uid81841	NC_021171
Bacillus_amyloliquefaciens_CC178_uid226115	NC_022653
Bacillus_amyloliquefaciens_DSM_7_uid53535	NC_014551
Bacillus_amyloliquefaciens_FZB42_uid58271	NC_009725
Bacillus_amyloliquefaciens_IT_45_uid181617	NC_020272,NC_020273
Bacillus_amyloliquefaciens_LFB112_uid232246	NC_023073
Bacillus_amyloliquefaciens_LL3_uid158133	NC_017189,NC_017190
Bacillus_amyloliquefaciens_plantarum_AS43_3_uid183682	NC_019842
Bacillus_amyloliquefaciens_plantarum_CAU_B946_uid84215	NC_016784
Bacillus_amyloliquefaciens_plantarum_NAU_B3_uid222816	NC_022530,NC_022531
Bacillus_amyloliquefaciens_plantarum_UCMB5033_uid215237	NC_022075
Bacillus_amyloliquefaciens_plantarum_UCMB5036_uid190705	NC_020410
Bacillus_amyloliquefaciens_plantarum_UCMB5113_uid215236	NC_022081
Bacillus_amyloliquefaciens_plantarum_YAU_B9601_Y2_uid159001	NC_017061
Bacillus_amyloliquefaciens_TA208_uid158701	NC_017188
Bacillus_amyloliquefaciens_XH7_uid158881	NC_017191
Bacillus_amyloliquefaciens_Y2_uid165195	NC_017912
Bacillus_anthracis__Ames_Ancestor__uid58083	NC_007322,NC_007323,NC_007530
Bacillus_anthracis_A0248_uid59385	NC_012655,NC_012656,NC_012659
Bacillus_anthracis_A2012_uid54101	NC_003980,NC_003981
Bacillus_anthracis_Ames_uid57909	NC_003997
Bacillus_anthracis_CDC_684_uid59303	NC_012577,NC_012579,NC_012581
Bacillus_anthracis_H9401_uid162021	NC_017726,NC_017727,NC_017729
Bacillus_anthracis_Sterne_uid58091	NC_005945
Bacillus_atrophaeus_1942_uid59887	NC_014639
Bacillus_cellulosilyticus_DSM_2522_uid43329	NC_014829
Bacillus_cereus_03BB102_uid59299	NC_012472,NC_012473
Bacillus_cereus_AH187_uid58753	NC_011654,NC_011655,NC_011656,NC_011657,NC_011658
Bacillus_cereus_AH820_uid58751	NC_011771,NC_011773,NC_011776,NC_011777
Bacillus_cereus_ATCC_10987_uid57673	NC_003909,NC_005707
Bacillus_cereus_ATCC_14579_uid57975	NC_004721,NC_004722
Bacillus_cereus_B4264_uid58757	NC_011725
Bacillus_cereus_biovar_anthracis_CI_uid50615	NC_014331,NC_014332,NC_014333,NC_014335
Bacillus_cereus_E33L_uid58103	NC_006274,NC_007103,NC_007104,NC_007105,NC_007106,NC_007107
Bacillus_cereus_F837_76_uid83611	NC_016779,NC_016780,NC_016794
Bacillus_cereus_FRI_35_uid173403	NC_018491,NC_018492,NC_018493,NC_018494,NC_018499
Bacillus_cereus_G9842_uid58759	NC_011772,NC_011774,NC_011775
Bacillus_cereus_NC7401_uid82815	NC_016771,NC_016772,NC_016773,NC_016774,NC_016792,NC_016793
Bacillus_cereus_Q1_uid58529	NC_011969,NC_011971,NC_011973
Bacillus_clausii_KSM_K16_uid58237	NC_006582
Bacillus_coagulans_2_6_uid68053	NC_015634
Bacillus_coagulans_36D1_uid54335	NC_016023
Bacillus_cytotoxicus_NVH_391_98_uid58317	NC_009673,NC_009674
Bacillus_halodurans_C_125_uid57791	NC_002570
Bacillus_infantis_NRRL_B_14911_uid222804	NC_022524
Bacillus_JS_uid162189	NC_017743
Bacillus_licheniformis_9945A_uid207072	NC_021362
Bacillus_licheniformis_ATCC_14580_uid58097	NC_006270
Bacillus_licheniformis_DSM_13___ATCC_14580_uid58199	NC_006322
Bacillus_megaterium_DSM319_uid48371	NC_014103
Bacillus_megaterium_QM_B1551_uid15862	NC_004604,NC_010008,NC_010009,NC_010010,NC_014019,NC_014023,NC_014025,NC_014031
Bacillus_megaterium_WSH_002_uid159841	NC_017138,NC_017139,NC_017140,NC_017141
Bacillus_pseudofirmus_OF4_uid45847	NC_013791,NC_013792,NC_013793
Bacillus_pumilus_SAFR_032_uid59017	NC_009848
Bacillus_selenitireducens_MLS10_uid49513	NC_014219
Bacillus_subtilis_168_uid57675	NC_000964
Bacillus_subtilis_6051_HGW_uid193706	NC_020507
Bacillus_subtilis_BAB_1_uid195461	NC_020832
Bacillus_subtilis_BSn5_uid62463	NC_014976
Bacillus_subtilis_BSP1_uid184010	NC_019896
Bacillus_subtilis_natto_BEST195_uid183001	NC_017194,NC_017196
Bacillus_subtilis_PY79_uid229877	NC_022898
Bacillus_subtilis_QB928_uid173926	NC_018520
Bacillus_subtilis_RO_NN_1_uid158879	NC_017195
Bacillus_subtilis_spizizenii_TU_B_10_uid73967	NC_016047
Bacillus_subtilis_spizizenii_W23_uid51879	NC_014479
Bacillus_subtilis_XF_1_uid189187	NC_020244
Bacillus_thuringiensis_Al_Hakam_uid58795	NC_008598,NC_008600
Bacillus_thuringiensis_BMB171_uid49135	NC_014171,NC_014172
Bacillus_thuringiensis_Bt407_uid177931	NC_018877,NC_018878,NC_018879,NC_018880,NC_018881,NC_018882,NC_018883,NC_018884,NC_018885,NC_018886
Bacillus_thuringiensis_HD_771_uid173374	NC_018486,NC_018487,NC_018488,NC_018489,NC_018490,NC_018500,NC_018501,NC_018502,NC_018503
Bacillus_thuringiensis_HD_789_uid173860	NC_018508,NC_018509,NC_018510,NC_018511,NC_018512,NC_018516,NC_018517
Bacillus_thuringiensis_MC28_uid176369	NC_018684,NC_018685,NC_018686,NC_018687,NC_018688,NC_018689,NC_018693,NC_018694
Bacillus_thuringiensis_serovar_chinensis_CT_43_uid158151	NC_017202,NC_017203,NC_017204,NC_017205,NC_017206,NC_017207,NC_017208,NC_017209,NC_017210,NC_017211,NC_017212
Bacillus_thuringiensis_serovar_finitimus_YBT_020_uid158875	NC_017199,NC_017200,NC_017201
Bacillus_thuringiensis_serovar_IS5056_uid190186	NC_020376,NC_020377,NC_020378,NC_020379,NC_020380,NC_020381,NC_020382,NC_020383,NC_020384,NC_020385,NC_020390,NC_020391,NC_020392,NC_020393,NC_020394
Bacillus_thuringiensis_serovar_konkukian_97_27_uid58089	NC_005957,NC_006578
Bacillus_thuringiensis_serovar_kurstaki_HD73_uid189188	NC_020238,NC_020239,NC_020240,NC_020241,NC_020242,NC_020243,NC_020249,NC_020250
Bacillus_thuringiensis_YBT_1518_uid229419	NC_020124,NC_022873,NC_022874,NC_022875,NC_022876,NC_022877,NC_022882
Bacillus_toyonensis_BCT_7112_uid227218	NC_022781,NC_022782,NC_022783
Bacillus_weihenstephanensis_KBAB4_uid58315	NC_010180,NC_010181,NC_010182,NC_010183,NC_010184
Bacteriovorax_marinus_SJ_uid82341	NC_016620,NC_019100
bacterium_BT_1_uid184079	NC_019907
Bacteroides_CF50_uid222805	NC_022526
Bacteroides_fragilis_638R_uid84217	NC_016776
Bacteroides_fragilis_NCTC_9343_uid57639	NC_003228,NC_006873
Bacteroides_fragilis_YCH46_uid58195	NC_006297,NC_006347
Bacteroides_helcogenes_P_36_108_uid62135	NC_014933
Bacteroides_salanitronis_DSM_18170_uid63269	NC_015164,NC_015165,NC_015166,NC_015168
Bacteroides_thetaiotaomicron_VPI_5482_uid62913	NC_004663,NC_004703
Bacteroides_uniformis_uid13130	NC_006373
Bacteroides_vulgatus_ATCC_8482_uid58253	NC_009614
Bacteroides_xylanisolvens_XB1A_uid197168	NC_021017
Bartonella_australis_Aust_NH1_uid189950	NC_020300
Bartonella_bacilliformis_KC583_uid58533	NC_008783
Bartonella_clarridgeiae_73_uid62131	NC_014932
Bartonella_grahamii_as4aup_uid59405	NC_012846,NC_012847
Bartonella_henselae_Houston_1_uid57745	NC_005956
Bartonella_quintana_RM_11_uid174512	NC_018533
Bartonella_quintana_Toulouse_uid57635	NC_005955
Bartonella_tribocorum_CIP_105476_uid59129	NC_010160,NC_010161
Bartonella_vinsonii_berkhoffii_Winnie_uid189951	NC_020301
Baumannia_cicadellinicola_Hc__Homalodisca_coagulata__uid58111	NC_007984
Bdellovibrio_bacteriovorus_HD100_uid61595	NC_005363
Bdellovibrio_bacteriovorus_Tiberius_uid182482	NC_019567
Bdellovibrio_exovorus_JSS_uid194119	NC_020813
Beijerinckia_indica_ATCC_9039_uid59057	NC_010578,NC_010580,NC_010581
Belliella_baltica_DSM_15883_uid168182	NC_018010
beta_proteobacterium_CB_uid191340	NC_020417
Beutenbergia_cavernae_DSM_12333_uid59047	NC_012669
Bibersteinia_trehalosi_192_uid193709	NC_020515
Bifidobacterium_adolescentis_ATCC_15703_uid58559	NC_008618
Bifidobacterium_animalis_ATCC_25527_uid162513	NC_017834
Bifidobacterium_animalis_lactis_AD011_uid58911	NC_011835
Bifidobacterium_animalis_lactis_ATCC_27673_uid222803	NC_022523
Bifidobacterium_animalis_lactis_B420_uid163691	NC_017866
Bifidobacterium_animalis_lactis_BB_12_uid158871	NC_017214
Bifidobacterium_animalis_lactis_Bi_07_uid163693	NC_017867
Bifidobacterium_animalis_lactis_Bl12_uid210081	NC_021593
Bifidobacterium_animalis_lactis_Bl_04_uid59359	NC_012814
Bifidobacterium_animalis_lactis_BLC1_uid158867	NC_017216
Bifidobacterium_animalis_lactis_CNCM_I_2494_uid158869	NC_017215
Bifidobacterium_animalis_lactis_DSM_10140_uid59357	NC_012815
Bifidobacterium_animalis_lactis_V9_uid158865	NC_017217
Bifidobacterium_asteroides_PRL2011_uid176921	NC_018720
Bifidobacterium_bifidum_BGN4_uid167988	NC_017999
Bifidobacterium_bifidum_PRL2010_uid59883	NC_014638
Bifidobacterium_bifidum_S17_uid59545	NC_014616
Bifidobacterium_breve_ACS_071_V_Sch8b_uid158863	NC_017218
Bifidobacterium_breve_UCC2003_uid193702	NC_020517
Bifidobacterium_dentium_Bd1_uid43091	NC_013714
Bifidobacterium_longum_BBMN68_uid60163	NC_014656
Bifidobacterium_longum_DJO10A_uid58833	NC_004252,NC_004253,NC_010816
Bifidobacterium_longum_F8_uid197184	NC_021008
Bifidobacterium_longum_infantis_157F_uid62693	NC_015052,NC_015053,NC_015066
Bifidobacterium_longum_infantis_ATCC_15697_uid159865	NC_017219
Bifidobacterium_longum_infantis_ATCC_15697_uid58677	NC_011593
Bifidobacterium_longum_JCM_1217_uid62695	NC_015067
Bifidobacterium_longum_JDM301_uid49131	NC_014169
Bifidobacterium_longum_KACC_91563_uid158861	NC_017220,NC_017221,NC_017222
Bifidobacterium_longum_NCC2705_uid57939	NC_004307,NC_004943
Bifidobacterium_thermophilum_RBL67_uid193770	NC_020546
Blastococcus_saxobsidens_DD2_uid89391	NC_016943
Blattabacterium__Blaberus_giganteus__uid165873	NC_017924,NC_017925
Blattabacterium__Blatta_orientalis__Tarazona_uid188115	NC_020195,NC_020196
Blattabacterium__Blattella_germanica__Bge_uid41533	NC_013454,NC_015679
Blattabacterium__Cryptocercus_punctulatus__Cpu_uid81083	NC_016598,NC_016621
Blattabacterium__Mastotermes_darwiniensis__MADAR_uid77127	NC_016146,NC_016150
Blattabacterium__Nauphoeta_cinerea__uid222815	NC_022550,NC_022551
Blattabacterium__Panesthia_angustipennis_spadica__BPAA_uid193717	NC_020510
Blattabacterium__Periplaneta_americana__BPLAN_uid41287	NC_013418,NC_013419
Bordetella_avium_197N_uid61563	NC_010645
Bordetella_bronchiseptica_253_uid178913	NC_019382
Bordetella_bronchiseptica_MO149_uid177517	NC_018829
Bordetella_bronchiseptica_RB50_uid57613	NC_002927
Bordetella_parapertussis_12822_uid57615	NC_002928
Bordetella_parapertussis_18323_uid175569	NC_018518
Bordetella_parapertussis_Bpp5_uid177516	NC_018828,NC_018830
Bordetella_pertussis_CS_uid158859	NC_017223
Bordetella_pertussis_Tohama_I_uid57617	NC_002929
Bordetella_petrii_uid61631	NC_010170
Borrelia_afzelii_HLJ01_uid177930	NC_018887
Borrelia_afzelii_PKo_uid159867	NC_017224,NC_017225,NC_017226,NC_017227,NC_017228,NC_017229,NC_017230,NC_017231,NC_017232,NC_017233,NC_017234,NC_017235,NC_017236,NC_017237,NC_017238,NC_017239,NC_017240,NC_017241
Borrelia_afzelii_PKo_uid58653	NC_008273,NC_008274,NC_008277,NC_008564,NC_008565,NC_008566,NC_008567,NC_008568,NC_008569,NT_167350,NT_167351,NT_167352
Borrelia_bissettii_DN127_uid71231	NC_015903,NC_015904,NC_015905,NC_015906,NC_015907,NC_015908,NC_015909,NC_015910,NC_015911,NC_015915,NC_015916,NC_015917,NC_015918,NC_015919,NC_015920,NC_015921,NC_015922
Borrelia_burgdorferi_B31_uid57581	NC_000948,NC_000949,NC_000950,NC_000951,NC_000952,NC_000953,NC_000954,NC_000955,NC_000956,NC_000957,NC_001318,NC_001849,NC_001850,NC_001851,NC_001852,NC_001853,NC_001854,NC_001855,NC_001856,NC_001857,NC_001903,NC_001904
Borrelia_burgdorferi_CA382_uid214794	NC_022048
Borrelia_burgdorferi_JD1_uid161197	NC_013129,NC_017393,NC_017394,NC_017395,NC_017396,NC_017397,NC_017403,NC_017404,NC_017405,NC_017406,NC_017407,NC_017408,NC_017409,NC_017410,NC_017411,NC_017412,NC_017413,NC_017425,NC_017426,NC_017427,NC_017428
Borrelia_burgdorferi_N40_uid161241	NC_013130,NC_017398,NC_017399,NC_017400,NC_017401,NC_017402,NC_017414,NC_017415,NC_017416,NC_017417,NC_017418,NC_017419,NC_017420,NC_017421,NC_017422,NC_017423,NC_017424
Borrelia_burgdorferi_ZS7_uid59429	NC_011720,NC_011722,NC_011724,NC_011728,NC_011731,NC_011735,NC_011736,NC_011778,NC_011779,NC_011780,NC_011781,NC_011782,NC_011783,NC_011784,NC_011785
Borrelia_crocidurae_Achema_uid162335	NC_017774,NC_017775,NC_017776,NC_017777,NC_017778,NC_017779,NC_017780,NC_017781,NC_017782,NC_017783,NC_017784,NC_017785,NC_017786,NC_017787,NC_017788,NC_017789,NC_017794,NC_017795,NC_017796,NC_017797,NC_017798,NC_017799,NC_017800,NC_017801,NC_017802,NC_017808,NC_017809,NC_017810,NC_017811,NC_017812,NC_017813,NC_017814,NC_017815,NC_017816,NC_017817,NC_017818,NC_017819,NC_017820,NC_017821,NC_017822
Borrelia_duttonii_Ly_uid58791	NC_011224,NC_011226,NC_011229,NC_011245,NC_011247,NC_011248,NC_011249,NC_011250,NC_011251,NC_011254,NC_011256,NC_011257,NC_011259,NC_011261,NC_011262,NC_011264,NC_011265
Borrelia_garinii_BgVir_uid162165	NC_017717,NC_017725,NC_017804
Borrelia_garinii_NMJW1_uid177081	NC_018747
Borrelia_garinii_PBi_uid58125	NC_006128,NC_006129,NC_006156
Borrelia_hermsii_DAH_uid59225	NC_010673,NT_187136,NT_187137,NT_187138,NT_187139,NT_187140,NT_187141,NT_187142,NT_187143,NT_187144,NT_187145
Borrelia_miyamotoi_LB_2001_uid215233	NC_022079
Borrelia_recurrentis_A1_uid58793	NC_011244,NC_011246,NC_011252,NC_011253,NC_011255,NC_011258,NC_011260,NC_011263
Borrelia_turicatae_91E135_uid58311	NC_008710
Borrelia_valaisiana_VS116_uid54823	NC_012128,NC_012129,NC_012130,NC_012131,NC_012133,NC_012166,NC_012169,NC_012177,NC_012180,NC_012185,NC_012204
Brachybacterium_faecium_DSM_4810_uid58649	NC_013172
Brachyspira_hyodysenteriae_WA1_uid59291	NC_012225,NC_012226
Brachyspira_intermedia_PWS_A_uid158369	NC_017242,NC_017243
Brachyspira_murdochii_DSM_12563_uid48819	NC_014150
Brachyspira_pilosicoli_95_1000_uid50609	NC_014330
Brachyspira_pilosicoli_B2904_uid175255	NC_018607
Brachyspira_pilosicoli_P43_6_78_uid184077	NC_019908
Brachyspira_pilosicoli_WesB_uid175256	NC_018604
Bradyrhizobium_BTAi1_uid58505	NC_009475,NC_009485
Bradyrhizobium_japonicum_USDA_110_uid57599	NC_004463
Bradyrhizobium_japonicum_USDA_6_uid158851	NC_017249
Bradyrhizobium_ORS_278_uid58941	NC_009445
Bradyrhizobium_S23321_uid158167	NC_017082
Brevibacillus_brevis_NBRC_100599_uid59175	NC_012491
Brevundimonas_subvibrioides_ATCC_15264_uid42117	NC_014375
Brucella_abortus_A13334_uid83615	NC_016777,NC_016795
Brucella_abortus_bv__1_9_941_uid58019	NC_006932,NC_006933
Brucella_abortus_S19_uid58873	NC_010740,NC_010742
Brucella_canis_ATCC_23365_uid59009	NC_010103,NC_010104
Brucella_canis_HSK_A52141_uid83613	NC_016778,NC_016796
Brucella_ceti_TE10759_12_uid229880	NC_022905,NC_022906
Brucella_ceti_TE28753_12_uid229879	NC_022907,NC_022908
Brucella_melitensis_ATCC_23457_uid59241	NC_012441,NC_012442
Brucella_melitensis_biovar_Abortus_2308_uid62937	NC_007618,NC_007624
Brucella_melitensis_bv__1_16M_uid57735	NC_003317,NC_003318
Brucella_melitensis_M28_uid158857	NC_017244,NC_017245
Brucella_melitensis_M5_90_uid158855	NC_017246,NC_017247
Brucella_melitensis_NI_uid158853	NC_017248,NC_017283
Brucella_microti_CCM_4915_uid59319	NC_013118,NC_013119
Brucella_ovis_ATCC_25840_uid58113	NC_009504,NC_009505
Brucella_pinnipedialis_B2_94_uid71131	NC_015857,NC_015858
Brucella_suis_1330_uid159871	NC_017250,NC_017251
Brucella_suis_1330_uid57927	NC_004310,NC_004311
Brucella_suis_ATCC_23445_uid59015	NC_010167,NC_010169
Brucella_suis_VBI22_uid83617	NC_016775,NC_016797
Buchnera_aphidicola_5A__Acyrthosiphon_pisum__uid59285	NC_011833
Buchnera_aphidicola__Cinara_tujafilina__uid68101	NC_015662
Buchnera_aphidicola_Ak__Acyrthosiphon_kondoi__uid158533	NC_017256,NC_017257,NC_017258
Buchnera_aphidicola_APS__Acyrthosiphon_pisum__uid57805	NC_002252,NC_002253,NC_002528
Buchnera_aphidicola_Bp__Baizongia_pistaciae__uid57827	NC_004545,NC_004555
Buchnera_aphidicola_Cc__Cinara_cedri__uid58579	NC_008513,NC_011878
Buchnera_aphidicola_JF98__Acyrthosiphon_pisum__uid158845	NC_017254
Buchnera_aphidicola_JF99__Acyrthosiphon_pisum__uid158847	NC_017253
Buchnera_aphidicola_LL01__Acyrthosiphon_pisum__uid158843	NC_017255
Buchnera_aphidicola_Sg__Schizaphis_graminum__uid57913	NC_004061
Buchnera_aphidicola_TLW03__Acyrthosiphon_pisum__uid158849	NC_017252
Buchnera_aphidicola_Tuc7__Acyrthosiphon_pisum__uid59283	NC_011834
Buchnera_aphidicola_Ua__Uroleucon_ambrosiae__uid158535	NC_017259,NC_017260,NC_017261
Burkholderia_383_uid58073	NC_007509,NC_007510,NC_007511
Burkholderia_ambifaria_AMMD_uid58303	NC_008385,NC_008390,NC_008391,NC_008392
Burkholderia_ambifaria_MC40_6_uid58701	NC_010551,NC_010552,NC_010553,NC_010557
Burkholderia_CCGE1001_uid42975	NC_015136,NC_015137
Burkholderia_CCGE1002_uid42523	NC_014117,NC_014118,NC_014119,NC_014120
Burkholderia_CCGE1003_uid46253	NC_014539,NC_014540
Burkholderia_cenocepacia_AU_1054_uid58371	NC_008060,NC_008061,NC_008062
Burkholderia_cenocepacia_HI2424_uid58369	NC_008542,NC_008543,NC_008544,NC_008545
Burkholderia_cenocepacia_J2315_uid57953	NC_011000,NC_011001,NC_011002,NC_011003
Burkholderia_cenocepacia_MC0_3_uid58769	NC_010508,NC_010512,NC_010515
Burkholderia_cepacia_GG4_uid173858	NC_018513,NC_018514
Burkholderia_gladioli_BSR3_uid66301	NC_015376,NC_015377,NC_015378,NC_015381,NC_015382,NC_015383
Burkholderia_glumae_BGR1_uid59397	NC_012718,NC_012720,NC_012721,NC_012723,NC_012724,NC_012725
Burkholderia_KJ006_uid165871	NC_017920,NC_017921,NC_017922,NC_017923
Burkholderia_mallei_ATCC_23344_uid57725	NC_006348,NC_006349
Burkholderia_mallei_NCTC_10229_uid58383	NC_008835,NC_008836
Burkholderia_mallei_NCTC_10247_uid58385	NC_009079,NC_009080
Burkholderia_mallei_SAVP1_uid58387	NC_008784,NC_008785
Burkholderia_multivorans_ATCC_17616_uid58697	NC_010070,NC_010084,NC_010086,NC_010087
Burkholderia_multivorans_ATCC_17616_uid58909	NC_010801,NC_010802,NC_010804,NC_010805
Burkholderia_phenoliruptrix_BR3459a_uid176370	NC_018672,NC_018695,NC_018696
Burkholderia_phymatum_STM815_uid58699	NC_010622,NC_010623,NC_010625,NC_010627
Burkholderia_phytofirmans_PsJN_uid58729	NC_010676,NC_010679,NC_010681
Burkholderia_pseudomallei_1026b_uid162511	NC_017831,NC_017832
Burkholderia_pseudomallei_1106a_uid58515	NC_009076,NC_009078
Burkholderia_pseudomallei_1710b_uid58391	NC_007434,NC_007435
Burkholderia_pseudomallei_668_uid58389	NC_009074,NC_009075
Burkholderia_pseudomallei_BPC006_uid174460	NC_018527,NC_018529
Burkholderia_pseudomallei_K96243_uid57733	NC_006350,NC_006351
Burkholderia_pseudomallei_MSHR305_uid213227	NC_021877,NC_021884
Burkholderia_pseudomallei_MSHR346_uid55259	NC_012695
Burkholderia_pseudomallei_NCTC_13179_uid226109	NC_022658,NC_022659
Burkholderia_rhizoxinica_HKI_454_uid60487	NC_014718,NC_014722,NC_014723
Burkholderia_RPE64_uid205541	NC_021287,NC_021288,NC_021289,NC_021294,NC_021295
Burkholderia_thailandensis_E264_uid58081	NC_007650,NC_007651
Burkholderia_thailandensis_MSMB121_uid201037	NC_021173,NC_021174
Burkholderia_vietnamiensis_G4_uid58075	NC_009226,NC_009227,NC_009228,NC_009229,NC_009230,NC_009254,NC_009255,NC_009256
Burkholderia_xenovorans_LB400_uid57823	NC_007951,NC_007952,NC_007953
Burkholderia_YI23_uid81081	NC_016589,NC_016590,NC_016591,NC_016592,NC_016625,NC_016626
butyrate_producing_bacterium_SM4_1_uid197180	NC_021024
butyrate_producing_bacterium_SS3_4_uid197159	NC_021035
butyrate_producing_bacterium_SSC_2_uid197181	NC_021016
Butyrivibrio_fibrisolvens_uid197155	NC_021031
Butyrivibrio_proteoclasticus_B316_uid51489	NC_014387,NC_014388,NC_014389,NC_014390
Caldicellulosiruptor_bescii_DSM_6725_uid59201	NC_012034,NC_012036,NC_012037
Caldicellulosiruptor_hydrothermalis_108_uid60157	NC_014652
Caldicellulosiruptor_kristjanssonii_177R1B_uid60393	NC_014719,NC_014721
Caldicellulosiruptor_kronotskyensis_2002_uid60491	NC_014720
Caldicellulosiruptor_lactoaceticus_6A_uid60575	NC_015949
Caldicellulosiruptor_obsidiansis_OB47_uid51501	NC_014392
Caldicellulosiruptor_owensensis_OL_uid60165	NC_014657
Caldicellulosiruptor_saccharolyticus_DSM_8903_uid58289	NC_009437
Caldilinea_aerophila_DSM_14535___NBRC_104270_uid158165	NC_017079
Caldisericum_exile_AZM16c01_uid158173	NC_017096
Caldisphaera_lagunensis_DSM_15908_uid183486	NC_019791
Calditerrivibrio_nitroreducens_DSM_19672_uid60821	NC_014749,NC_014758
Caldivirga_maquilingensis_IC_167_uid58711	NC_009954
Calothrix_PCC_6303_uid183109	NC_019727,NC_019728,NC_019751,NC_019752
Calothrix_PCC_7507_uid182930	NC_019682
Campylobacter_03_427_uid226993	NC_022759
Campylobacter_coli_15_537360_uid226113	NC_022656,NC_022660
Campylobacter_coli_76339_uid217050	NC_022132
Campylobacter_coli_CVM_N29710_uid219322	NC_022347,NC_022348,NC_022355
Campylobacter_concisus_13826_uid58667	NC_009795,NC_009796,NC_009802
Campylobacter_curvus_525_92_uid58669	NC_009715
Campylobacter_fetus_82_40_uid58545	NC_008599
Campylobacter_hominis_ATCC_BAA_381_uid58981	NC_009713,NC_009714
Campylobacter_jejuni_00_2425_uid219359	NC_022362
Campylobacter_jejuni_00_2426_uid219324	NC_022352
Campylobacter_jejuni_00_2538_uid219325	NC_022351
Campylobacter_jejuni_00_2544_uid219326	NC_022353,NC_022354
Campylobacter_jejuni_4031_uid222817	NC_022529
Campylobacter_jejuni_81116_uid58771	NC_009839
Campylobacter_jejuni_81_176_uid58503	NC_008770,NC_008787,NC_008790
Campylobacter_jejuni_doylei_269_97_uid58671	NC_009707
Campylobacter_jejuni_IA3902_uid159531	NC_017279,NC_017284
Campylobacter_jejuni_ICDCCJ07001_uid61249	NC_014801,NC_014802
Campylobacter_jejuni_M1_uid159535	NC_017280
Campylobacter_jejuni_NCTC_11168___ATCC_700819_uid57587	NC_002163
Campylobacter_jejuni_NCTC_11168_BN148_uid174152	NC_018521
Campylobacter_jejuni_PT14_uid176499	NC_018709
Campylobacter_jejuni_RM1221_uid57899	NC_003912
Campylobacter_jejuni_S3_uid159533	NC_017281,NC_017282
Campylobacter_lari_RM2100_uid58115	NC_012039,NC_012040
candidate_division_SR1_bacterium_RAAC1_SR1_1_uid230714	NC_023002
candidate_division_WWE3_bacterium_RAAC2_WWE3_1_uid230713	NC_023001
Candidatus_Accumulibacter_phosphatis_clade_IIA_UW_1_uid59207	NC_013190,NC_013191,NC_013193,NC_013194
Candidatus_Amoebophilus_asiaticus_5a2_uid58963	NC_010830
Candidatus_Arthromitus_SFB_mouse_Japan_uid71379	NC_015913
Candidatus_Arthromitus_SFB_mouse_Yit_uid159517	NC_017294
Candidatus_Arthromitus_SFB_rat_Yit_uid73425	NC_016012
Candidatus_Azobacteroides_pseudotrichonymphae_genomovar__CFP2_uid59163	NC_011561,NC_011562,NC_011563,NC_011564,NC_011565
Candidatus_Blochmannia_chromaiodes_640_uid185308	NC_020075
Candidatus_Blochmannia_floridanus_uid57999	NC_005061
Candidatus_Blochmannia_pennsylvanicus_BPEN_uid58329	NC_007292
Candidatus_Blochmannia_vafer_BVAF_uid62083	NC_014909
Candidatus_Caldiarchaeum_subterraneum_uid227223	NC_022786
Candidatus_Carsonella_ruddii_CE_isolate_Thao2000_uid172732	NC_018414
Candidatus_Carsonella_ruddii_CS_isolate_Thao2000_uid172733	NC_018415
Candidatus_Carsonella_ruddii_DC_uid213383	NC_021894
Candidatus_Carsonella_ruddii_HC_isolate_Thao2000_uid172734	NC_018416
Candidatus_Carsonella_ruddii_HT_isolate_Thao2000_uid172735	NC_018417
Candidatus_Carsonella_ruddii_PC_isolate_NHV_uid172736	NC_018418
Candidatus_Carsonella_ruddii_uid58773	NC_008512
Candidatus_Chloracidobacterium_thermophilum_B_uid73587	NC_016024,NC_016025
Candidatus_Cloacamonas_acidaminovorans_Evry_uid62959	NC_020449,NS_000195
Candidatus_Desulforudis_audaxviator_MP104C_uid59067	NC_010424
Candidatus_Hamiltonella_defensa_5AT__Acyrthosiphon_pisum__uid59289	NC_012751,NC_012752
Candidatus_Hodgkinia_cicadicola_Dsem_uid59311	NC_012960
Candidatus_Kinetoplastibacterium_blastocrithidii__ex_Strigomonas_culicis__uid183629	NC_019814
Candidatus_Kinetoplastibacterium_blastocrithidii_TCC012E_uid189752	NC_020285
Candidatus_Kinetoplastibacterium_crithidii__ex_Angomonas_deanei_ATCC_30255__uid183630	NC_019815
Candidatus_Kinetoplastibacterium_crithidii_TCC036E_uid189749	NC_020283
Candidatus_Kinetoplastibacterium_desouzaii_TCC079E_uid189750	NC_020294
Candidatus_Kinetoplastibacterium_galatii_TCC219_uid189751	NC_020284
Candidatus_Kinetoplastibacterium_oncopeltii_TCC290E_uid189840	NC_020299
Candidatus_Korarchaeum_cryptofilum_OPF8_uid58601	NC_010482
Candidatus_Koribacter_versatilis_Ellin345_uid58479	NC_008009
Candidatus_Liberibacter_americanus_Sao_Paulo_uid227424	NC_022793
Candidatus_Liberibacter_asiaticus_gxpsy_uid193764	NC_020549
Candidatus_Liberibacter_asiaticus_psy62_uid59227	NC_012985
Candidatus_Liberibacter_solanacearum_CLso_ZC1_uid61245	NC_014774
Candidatus_Methylomirabilis_oxyfera_uid161981	NC_013260
Candidatus_Midichloria_mitochondrii_IricVA_uid68687	NC_015722
Candidatus_Moranella_endobia_PCIT_uid68739	NC_015735
Candidatus_Moranella_endobia_PCVAL_uid197215	NC_021057
Candidatus_Mycoplasma_haemolamae_Purdue_uid171259	NC_018219
Candidatus_Mycoplasma_haemominutum__Birmingham_1__uid197195	NC_021007
Candidatus_Nasuia_deltocephalinicola_NAS_ALF_uid214084	NC_021919
Candidatus_Nitrosopumilus_AR2_uid176130	NC_018656
Candidatus_Nitrosopumilus_koreensis_AR1_uid176129	NC_018655
Candidatus_Nitrososphaera_gargensis_Ga9_2_uid176707	NC_018719
Candidatus_Nitrospira_defluvii_uid51175	NC_014355
Candidatus_Pelagibacter_IMCC9063_uid66305	NC_015380
Candidatus_Pelagibacter_ubique_HTCC1062_uid58401	NC_007205
Candidatus_Phytoplasma_australiense_uid61641	NC_010544
Candidatus_Phytoplasma_mali_uid59087	NC_011047
Candidatus_Phytoplasma_solani_284_09_uid225030	NC_022588
Candidatus_Portiera_aleyrodidarum_BT_B_uid173859	NC_018507
Candidatus_Portiera_aleyrodidarum_BT_B_uid176373	NC_018677
Candidatus_Portiera_aleyrodidarum_BT_QVLC_uid175570	NC_018618
Candidatus_Portiera_aleyrodidarum_BT_QVLC_uid176374	NC_018676
Candidatus_Portiera_aleyrodidarum_TV_uid195460	NC_020831
Candidatus_Protochlamydia_amoebophila_UWE25_uid58079	NC_005861
Candidatus_Puniceispirillum_marinum_IMCC1322_uid47081	NC_014010
Candidatus_Rickettsia_amblyommii_GAT_30V_uid156845	NC_017020,NC_017021,NC_017028,NC_017029
Candidatus_Riesia_pediculicola_USDA_uid46841	NC_013962,NC_014109
Candidatus_Ruthia_magnifica_Cm__Calyptogena_magnifica__uid58645	NC_008610
Candidatus_Saccharibacteria_bacterium_RAAC3_TM7_1_uid230715	NC_023004
Candidatus_Saccharobacterium_alaburgensis_uid203361	NC_021219
Candidatus_Solibacter_usitatus_Ellin6076_uid58139	NC_008536
Candidatus_Sulcia_muelleri_CARI_uid52535	NC_014499
Candidatus_Sulcia_muelleri_DMIN_uid47075	NC_014004
Candidatus_Sulcia_muelleri_GWSS_uid58943	NC_010118
Candidatus_Sulcia_muelleri_SMDSEM_uid59393	NC_013123
Candidatus_Sulcia_muelleri_Sulcia_ALF_uid214083	NC_021916
Candidatus_Tremblaya_phenacola_PAVE_uid209173	NC_021553,NC_021555
Candidatus_Tremblaya_princeps_PCIT_uid68741	NC_015736
Candidatus_Tremblaya_princeps_PCVAL_uid159519	NC_017293
Candidatus_Uzinura_diaspidicola_ASNER_uid186740	NC_020135
Candidatus_Vesicomyosocius_okutanii_HA_uid59427	NC_009465
Candidatus_Zinderia_insecticola_CARI_uid52459	NC_014497
Capnocytophaga_canimorsus_Cc5_uid70727	NC_015846
Capnocytophaga_ochracea_DSM_7271_uid59197	NC_013162
Carboxydothermus_hydrogenoformans_Z_2901_uid57821	NC_007503
Cardinium_endosymbiont_cEper1_of_Encarsia_pergandiella_uid175524	NC_018605,NC_018606
Carnobacterium_17_4_uid65789	NC_015390,NC_015391
Carnobacterium_maltaromaticum_LMA28_uid179370	NC_019425
Carnobacterium_WN1359_uid225603	NC_022601,NC_022602,NC_022603,NC_022606,NC_022607,NC_022608
Catenulispora_acidiphila_DSM_44928_uid59077	NC_013131
Caulobacter_crescentus_CB15_uid57891	NC_002696
Caulobacter_crescentus_NA1000_uid59307	NC_011916
Caulobacter_K31_uid58551	NC_010333,NC_010335,NC_010338
Caulobacter_segnis_ATCC_21756_uid41709	NC_014100
Cellulomonas_fimi_ATCC_484_uid66779	NC_015514
Cellulomonas_flavigena_DSM_20109_uid48821	NC_014151
Cellulophaga_algicola_DSM_14237_uid62159	NC_014934
Cellulophaga_lytica_DSM_7489_uid63401	NC_015167
Cellvibrio_japonicus_Ueda107_uid59139	NC_010995
Cenarchaeum_symbiosum_A_uid61411	NC_014820
Chamaesiphon_PCC_6605_uid183005	NC_019697,NC_019698,NC_020053
Chelativorans_BNC1_uid58069	NC_008242,NC_008243,NC_008244,NC_008254
Chitinophaga_pinensis_DSM_2588_uid59113	NC_013132
Chlamydia_muridarum_Nigg_uid57785	NC_002182,NC_002620
Chlamydia_pecorum_P787_uid221292	NC_022441
Chlamydia_pecorum_PV3056_3_uid221290	NC_022439
Chlamydia_pecorum_W73_uid221291	NC_022440
Chlamydia_psittaci_01DC12_uid179070	NC_019391,NC_019392
Chlamydia_psittaci_84_55_uid175571	NC_018619,NC_018633
Chlamydia_psittaci_GR9_uid175572	NC_018620
Chlamydia_psittaci_M56_uid175576	NC_018623,NC_018635
Chlamydia_psittaci_MN_uid175573	NC_018627,NC_018636
Chlamydia_psittaci_VS225_uid175574	NC_018621,NC_018638
Chlamydia_psittaci_WC_uid175577	NC_018624,NC_018639
Chlamydia_psittaci_WS_RT_E30_uid175575	NC_018622,NC_018640
Chlamydia_trachomatis_434_Bu_uid61633	NC_010287
Chlamydia_trachomatis_A2497_uid159863	NC_016798
Chlamydia_trachomatis_A2497_uid159993	NC_017437,NC_017438
Chlamydia_trachomatis_A_363_uid196769	NC_019272,NC_020966
Chlamydia_trachomatis_A_5291_uid196770	NC_020939,NC_020946
Chlamydia_trachomatis_A_HAR_13_uid58333	NC_007429,NC_007430
Chlamydia_trachomatis_B_Jali20_OT_uid59351	NC_012686
Chlamydia_trachomatis_B_TZ1A828_OT_uid59349	NC_012687
Chlamydia_trachomatis_C_TW_3_uid232251	NC_023057,NC_023060
Chlamydia_trachomatis_D_EC_uid159881	NC_017434,NC_017435
Chlamydia_trachomatis_D_LC_uid159879	NC_017433,NC_017436
Chlamydia_trachomatis_D_SotonD1_uid196772	NC_020967,NC_020986
Chlamydia_trachomatis_D_SotonD5_uid196773	NC_020943,NC_020958
Chlamydia_trachomatis_D_SotonD6_uid196774	NC_020959,NC_020968
Chlamydia_trachomatis_D_UW_3_CX_uid57637	NC_000117
Chlamydia_trachomatis_E_11023_uid161369	NC_017431
Chlamydia_trachomatis_E_150_uid161403	NC_017439
Chlamydia_trachomatis_E_Bour_uid196775	NC_020947,NC_020971
Chlamydia_trachomatis_E_SotonE8_uid196777	NC_020942,NC_020960
Chlamydia_trachomatis_E_SW3_uid167483	NC_012631,NC_017952
Chlamydia_trachomatis_F_SW4_uid167484	NC_012625,NC_017951
Chlamydia_trachomatis_F_SW5_uid167485	NC_012626,NC_017953
Chlamydia_trachomatis_G_11074_uid161409	NC_017440
Chlamydia_trachomatis_G_11222_uid161361	NC_017430
Chlamydia_trachomatis_G_9301_uid161377	NC_017432
Chlamydia_trachomatis_G_9768_uid161353	NC_017429
Chlamydia_trachomatis_G_SotonG1_uid196779	NC_020941,NC_020961
Chlamydia_trachomatis_Ia_SotonIa1_uid196780	NC_020962,NC_020970
Chlamydia_trachomatis_IU824_uid193712	NC_020511,NC_020551
Chlamydia_trachomatis_IU888_uid193713	NC_020512,NC_020513
Chlamydia_trachomatis_J_6276tet1_uid213394	NC_021892
Chlamydia_trachomatis_K_SotonK1_uid196782	NC_020963,NC_020965
Chlamydia_trachomatis_L1_115_uid196784	NC_020929,NC_020951
Chlamydia_trachomatis_L1_224_uid196785	NC_020952,NC_020973
Chlamydia_trachomatis_L1_440_LN_uid196783	NC_020937
Chlamydia_trachomatis_L2_25667R_uid196786	NC_020930
Chlamydia_trachomatis_L2_434_Bu_f__uid198644	NC_021049,NC_021052
Chlamydia_trachomatis_L2_434_Bu_i__uid198643	NC_021050,NC_021051
Chlamydia_trachomatis_L2b_795_uid196791	NC_020938,NC_020983
Chlamydia_trachomatis_L2b_8200_07_uid196787	NC_020945,NC_020984
Chlamydia_trachomatis_L2b_Ams1_uid196792	NC_020933,NC_020980
Chlamydia_trachomatis_L2b_Ams2_uid196793	NC_020934,NC_020948
Chlamydia_trachomatis_L2b_Ams3_uid196794	NC_020949,NC_020977
Chlamydia_trachomatis_L2b_Ams4_uid196795	NC_020978,NC_020981
Chlamydia_trachomatis_L2b_Ams5_uid196796	NC_020936,NC_020950
Chlamydia_trachomatis_L2b_Canada1_uid196798	NC_020935,NC_020953
Chlamydia_trachomatis_L2b_Canada2_uid196799	NC_020932,NC_020954
Chlamydia_trachomatis_L2b_CV204_uid196790	NC_020955,NC_020976
Chlamydia_trachomatis_L2b_UCH_1_proctitis_uid61635	NC_010280
Chlamydia_trachomatis_L2b_UCH_2_uid196788	NC_020931,NC_020956
Chlamydia_trachomatis_L2c_uid68843	NC_015744
Chlamydia_trachomatis_L3_404_LN_uid196797	NC_020957,NC_020974
Chlamydia_trachomatis_RC_F_69_uid213385	NC_021895
Chlamydia_trachomatis_RC_F_s_342_uid213391	NC_021890
Chlamydia_trachomatis_RC_F_s_852_uid213387	NC_021888
Chlamydia_trachomatis_RC_J_943_uid213388	NC_021896
Chlamydia_trachomatis_RC_J_953_uid213389	NC_021889
Chlamydia_trachomatis_RC_J_966_uid213393	NC_021898
Chlamydia_trachomatis_RC_J_971_uid213395	NC_021899
Chlamydia_trachomatis_RC_J_s_122_uid213392	NC_021891
Chlamydia_trachomatis_RC_L2_55_uid213396	NC_021893
Chlamydia_trachomatis_RC_L2_s_3_uid213390	NC_021897
Chlamydia_trachomatis_RC_L2_s_46_uid213386	NC_021887
Chlamydia_trachomatis_Sweden2_uid161995	NC_017441
Chlamydia_trachomatis_uid196771	NC_020944,NC_020979
Chlamydia_trachomatis_uid196776	NC_020969,NC_020987
Chlamydia_trachomatis_uid196778	NC_020964,NC_020988
Chlamydia_trachomatis_uid196781	NC_020940,NC_020989
Chlamydia_trachomatis_uid196789	NC_020975,NC_020985
Chlamydia_trachomatis_uid196800	NC_020972,NC_020982
Chlamydia_trachomatis_uid216090	NC_022106,NC_022107,NC_022108,NC_022109,NC_022110,NC_022117,NC_022118,NC_022119,NC_022120,NC_022121
Chlamydophila_abortus_S26_3_uid57963	NC_004552
Chlamydophila_caviae_GPIC_uid57783	NC_003361,NC_004720
Chlamydophila_felis_Fe_C_56_uid57971	NC_007899,NC_007900
Chlamydophila_pecorum_E58_uid66295	NC_015408
Chlamydophila_pneumoniae_AR39_uid57809	NC_002179,NC_002180
Chlamydophila_pneumoniae_CWL029_uid57811	NC_000922
Chlamydophila_pneumoniae_J138_uid57829	NC_002491
Chlamydophila_pneumoniae_LPCoLN_uid159529	NC_017285,NC_017286
Chlamydophila_pneumoniae_TW_183_uid57997	NC_005043
Chlamydophila_psittaci_01DC11_uid159527	NC_017289
Chlamydophila_psittaci_02DC15_uid159521	NC_017292
Chlamydophila_psittaci_08DC60_uid159525	NC_017290
Chlamydophila_psittaci_6BC_uid159845	NC_017287,NC_017288
Chlamydophila_psittaci_6BC_uid63621	NC_015217,NC_015470
Chlamydophila_psittaci_C19_98_uid159523	NC_017291
Chlamydophila_psittaci_CP3_uid175578	NC_018625,NC_018634
Chlamydophila_psittaci_Mat116_uid189026	NC_020248
Chlamydophila_psittaci_NJ1_uid175579	NC_018626,NC_018637
Chlamydophila_psittaci_RD1_uid162063	NC_014796,NC_014797
Chlorobaculum_parvum_NCIB_8327_uid59185	NC_011027
Chlorobium_chlorochromatii_CaD3_uid58375	NC_007514
Chlorobium_limicola_DSM_245_uid58127	NC_010803
Chlorobium_luteolum_DSM_273_uid58175	NC_007512
Chlorobium_phaeobacteroides_BS1_uid58131	NC_010831
Chlorobium_phaeobacteroides_DSM_266_uid58133	NC_008639
Chlorobium_phaeovibrioides_DSM_265_uid58129	NC_009337
Chlorobium_tepidum_TLS_uid57897	NC_002932
Chloroflexus_aggregans_DSM_9485_uid58621	NC_011831
Chloroflexus_aurantiacus_J_10_fl_uid57657	NC_010175
Chloroflexus_Y_400_fl_uid59085	NC_012032
Chloroherpeton_thalassium_ATCC_35110_uid59187	NC_011026
Chromobacterium_violaceum_ATCC_12472_uid58001	NC_005085
Chromohalobacter_salexigens_DSM_3043_uid62921	NC_007963
Chroococcidiopsis_thermalis_PCC_7203_uid183002	NC_019695,NC_019696,NC_019699
Chthonomonas_calidirosea_T49_uid208678	NC_021487
Citrobacter_koseri_ATCC_BAA_895_uid58143	NC_009792,NC_009793,NC_009794
Citrobacter_rodentium_ICC168_uid43089	NC_013716,NC_013717,NC_013718,NC_013719
Clavibacter_michiganensis_NCPPB_382_uid61625	NC_009478,NC_009479,NC_009480
Clavibacter_michiganensis_nebraskensis_NCPPB_2581_uid195908	NC_020891
Clavibacter_michiganensis_sepedonicus_uid61577	NC_010399,NC_010407,NC_010408
Clostridiales_genomosp__BVAB3_UPII9_5_uid46219	NC_013895
Clostridium_acetobutylicum_ATCC_824_uid57677	NC_001988,NC_003030
Clostridium_acetobutylicum_DSM_1731_uid68293	NC_015686,NC_015687,NC_015688
Clostridium_acetobutylicum_EA_2018_uid159515	NC_017295,NC_017296
Clostridium_acidurici_9a_uid176126	NC_018657,NC_018664
Clostridium_autoethanogenum_DSM_10061_uid225029	NC_022592
Clostridium_beijerinckii_NCIMB_8052_uid58137	NC_009617
Clostridium_BNL1100_uid84307	NC_016791
Clostridium_botulinum_A2_Kyoto_uid59229	NC_012563
Clostridium_botulinum_A3_Loch_Maree_uid59149	NC_010418,NC_010520
Clostridium_botulinum_A_ATCC_19397_uid58927	NC_009697
Clostridium_botulinum_A_ATCC_3502_uid61579	NC_009495,NC_009496
Clostridium_botulinum_A_Hall_uid58931	NC_009698
Clostridium_botulinum_B1_Okra_uid59147	NC_010379,NC_010516
Clostridium_botulinum_B_Eklund_17B_uid59159	NC_010674,NC_010680
Clostridium_botulinum_Ba4_657_uid59173	NC_012654,NC_012657,NC_012658
Clostridium_botulinum_BKT015925_uid66203	NC_015417,NC_015418,NC_015419,NC_015425,NC_015426,NC_015427
Clostridium_botulinum_E3_Alaska_E43_uid59157	NC_010723
Clostridium_botulinum_F_230613_uid159513	NC_017297,NC_017298
Clostridium_botulinum_F_Langeland_uid58929	NC_009699,NC_009700
Clostridium_botulinum_H04402_065_uid162091	NC_017299
Clostridium_cellulolyticum_H10_uid58709	NC_011898
Clostridium_cellulovorans_743B_uid51503	NC_014393
Clostridium_cf__saccharolyticum_K10_uid197201	NC_021047
Clostridium_clariflavum_DSM_19732_uid82345	NC_016627
Clostridium_difficile_2007855_uid158365	NC_017178
Clostridium_difficile_630_uid57679	NC_008226,NC_009089
Clostridium_difficile_ATCC_43255_uid197173	NC_013974
Clostridium_difficile_BI1_uid158363	NC_017176,NC_017177,NC_017179
Clostridium_difficile_CD196_uid41017	NC_013315
Clostridium_difficile_CF5_uid158359	NC_017173
Clostridium_difficile_M120_uid158361	NC_017174
Clostridium_difficile_M68_uid197172	NC_017175
Clostridium_difficile_R20291_uid40921	NC_013316
Clostridium_kluyveri_DSM_555_uid58885	NC_009466,NC_009706
Clostridium_kluyveri_NBRC_12016_uid59369	NC_011836,NC_011837
Clostridium_lentocellum_DSM_5427_uid49117	NC_015275
Clostridium_ljungdahlii_DSM_13528_uid50583	NC_014328
Clostridium_novyi_NT_uid58643	NC_008593
Clostridium_pasteurianum_BC1_uid201478	NC_021182,NC_021183
Clostridium_perfringens_13_uid57681	NC_003042,NC_003366
Clostridium_perfringens_ATCC_13124_uid57901	NC_008261
Clostridium_phytofermentans_ISDg_uid58519	NC_010001
Clostridium_saccharobutylicum_DSM_13864_uid223284	NC_022571
Clostridium_saccharolyticum_WM1_uid51419	NC_014376
Clostridium_saccharoperbutylacetonicum_ATCC_27021_uid189747	NC_020291,NC_020292
Clostridium_stercorarium_DSM_8532_uid186819	NC_020134
Clostridium_stercorarium_DSM_8532_uid195569	NC_020887
Clostridium_SY8519_uid68705	NC_015737
Clostridium_tetani_12124569_uid227214	NC_022777,NC_022778
Clostridium_tetani_E88_uid57683	NC_004557,NC_004565
Clostridium_thermocellum_ATCC_27405_uid57917	NC_009012
Clostridium_thermocellum_DSM_1313_uid161989	NC_017304
Collimonas_fungivorans_Ter331_uid70793	NC_015856
Colwellia_psychrerythraea_34H_uid57855	NC_003910
Comamonadaceae_bacterium_CR_uid223378	NC_022576
Comamonas_testosteroni_CNB_2_uid62961	NC_010935,NC_013446
Conexibacter_woesei_DSM_14684_uid43467	NC_013739
Coprococcus_ART55_1_uid197176	NC_021018
Coprococcus_catus_GD_7_uid197174	NC_021009
Coprothermobacter_proteolyticus_DSM_5265_uid59253	NC_011295
Coraliomargarita_akajimensis_DSM_45221_uid47079	NC_014008
Corallococcus_coralloides_DSM_2259_uid157997	NC_017030
Coriobacterium_glomerans_PW2_uid65787	NC_015389
Corynebacterium_argentoratense_DSM_44202_uid217419	NC_022198
Corynebacterium_aurimucosum_ATCC_700975_uid59409	NC_010813,NC_012590
Corynebacterium_callunae_DSM_20147_uid193714	NC_020506,NC_020523,NC_020553
Corynebacterium_diphtheriae_241_uid83607	NC_016782
Corynebacterium_diphtheriae_31A_uid84309	NC_016799
Corynebacterium_diphtheriae_BH8_uid84311	NC_016800
Corynebacterium_diphtheriae_C7__beta__uid84313	NC_016801
Corynebacterium_diphtheriae_CDCE_8392_uid84295	NC_016785
Corynebacterium_diphtheriae_HC01_uid84297	NC_016786
Corynebacterium_diphtheriae_HC02_uid84317	NC_016802
Corynebacterium_diphtheriae_HC03_uid84299	NC_016787
Corynebacterium_diphtheriae_HC04_uid84301	NC_016788
Corynebacterium_diphtheriae_INCA_402_uid83605	NC_016783
Corynebacterium_diphtheriae_NCTC_13129_uid57691	NC_002935
Corynebacterium_diphtheriae_PW8_uid84303	NC_016789
Corynebacterium_diphtheriae_VA01_uid84305	NC_016790
Corynebacterium_efficiens_YS_314_uid62905	NC_004319,NC_004320,NC_004369
Corynebacterium_glutamicum_ATCC_13032_uid193708	NC_020519
Corynebacterium_glutamicum_ATCC_13032_uid57905	NC_003450
Corynebacterium_glutamicum_ATCC_13032_uid61611	NC_006958
Corynebacterium_glutamicum_MB001_uid214793	NC_022040
Corynebacterium_glutamicum_R_uid58897	NC_009342,NC_009343
Corynebacterium_glutamicum_SCgG1_uid207285	NC_021351
Corynebacterium_glutamicum_SCgG2_uid207286	NC_021352
Corynebacterium_halotolerans_YIM_70093___DSM_44683_uid189953	NC_020302,NC_020303
Corynebacterium_jeikeium_K411_uid58399	NC_003080,NC_007164
Corynebacterium_kroppenstedtii_DSM_44385_uid59411	NC_012704
Corynebacterium_maris_DSM_45190_uid214081	NC_021915,NC_021920
Corynebacterium_pseudotuberculosis_1002_uid159677	NC_017300
Corynebacterium_pseudotuberculosis_1_06_A_uid159665	NC_017308
Corynebacterium_pseudotuberculosis_258_uid167260	NC_017945
Corynebacterium_pseudotuberculosis_267_uid162175	NC_017462
Corynebacterium_pseudotuberculosis_316_uid89381	NC_016932
Corynebacterium_pseudotuberculosis_31_uid162167	NC_017730
Corynebacterium_pseudotuberculosis_3_99_5_uid83609	NC_016781
Corynebacterium_pseudotuberculosis_42_02_A_uid159669	NC_017306
Corynebacterium_pseudotuberculosis_C231_uid159675	NC_017301
Corynebacterium_pseudotuberculosis_CIP_52_97_uid159667	NC_017307
Corynebacterium_pseudotuberculosis_Cp162_uid168258	NC_018019
Corynebacterium_pseudotuberculosis_FRC41_uid50585	NC_014329
Corynebacterium_pseudotuberculosis_I19_uid159673	NC_017303
Corynebacterium_pseudotuberculosis_P54B96_uid157909	NC_017031
Corynebacterium_pseudotuberculosis_PAT10_uid159671	NC_017305
Corynebacterium_resistens_DSM_45100_uid50555	NC_015673
Corynebacterium_terpenotabidum_Y_11_uid210639	NC_021663
Corynebacterium_ulcerans_0102_uid169879	NC_018101
Corynebacterium_ulcerans_809_uid159659	NC_017317
Corynebacterium_ulcerans_BR_AD22_uid68291	NC_015683
Corynebacterium_urealyticum_DSM_7109_uid61639	NC_010545
Corynebacterium_urealyticum_DSM_7111_uid188688	NC_020230
Corynebacterium_variabile_DSM_44702_uid62003	NC_015859
Coxiella_burnetii_CbuG_Q212_uid58893	NC_011527
Coxiella_burnetii_CbuK_Q154_uid58895	NC_011526,NC_011528
Coxiella_burnetii_Dugway_5J108_111_uid58629	NC_009726,NC_009727
Coxiella_burnetii_RSA_331_uid58637	NC_010115,NC_010117
Coxiella_burnetii_RSA_493_uid57631	NC_002971,NC_004704
Crinalium_epipsammum_PCC_9333_uid183113	NC_019733,NC_019734,NC_019735,NC_019736,NC_019737,NC_019753,NC_019754,NC_019755,NC_019756
Croceibacter_atlanticus_HTCC2559_uid49661	NC_014230
Cronobacter_sakazakii_45402_uid231516	NC_023024,NC_023025,NC_023032
Cronobacter_sakazakii_ATCC_BAA_894_uid58145	NC_009778,NC_009779,NC_009780
Cronobacter_sakazakii_ES15_uid167045	NC_017933
Cronobacter_sakazakii_Sp291_uid189241	NC_020260,NC_020261,NC_020262,NC_020263
Cronobacter_turicensis_z3032_uid40821	NC_013282,NC_013283,NC_013284,NC_013285
Cryptobacterium_curtum_DSM_15641_uid59041	NC_013170
Cupriavidus_metallidurans_CH34_uid57815	NC_007971,NC_007972,NC_007973,NC_007974
Cupriavidus_necator_N_1_uid68689	NC_015723,NC_015724,NC_015726,NC_015727
Cupriavidus_taiwanensis_LMG_19424_uid61615	NC_010528,NC_010529,NC_010530
Cyanobacterium_PCC_10605_uid183340	NC_019776,NC_019777
Cyanobacterium_stanieri_PCC_7202_uid183337	NC_019778
cyanobacterium_UCYN_A_uid43697	NC_013771
Cyanobium_gracile_PCC_6307_uid182931	NC_019675
Cyanothece_ATCC_51142_uid59013	NC_010539,NC_010541,NC_010542,NC_010543,NC_010546,NC_010547
Cyanothece_PCC_7424_uid59025	NC_011729,NC_011730,NC_011732,NC_011733,NC_011734,NC_011737,NC_011738
Cyanothece_PCC_7425_uid59435	NC_011880,NC_011882,NC_011884,NC_011885
Cyanothece_PCC_7822_uid52547	NC_014501,NC_014502,NC_014503,NC_014504,NC_014533,NC_014534,NC_014535
Cyanothece_PCC_8801_uid59027	NC_011721,NC_011723,NC_011726,NC_011727
Cyanothece_PCC_8802_uid59143	NC_013160,NC_013161,NC_013163,NC_013167,NC_013168
Cyclobacterium_marinum_DSM_745_uid71485	NC_015914
Cycloclasticus_P1_uid176368	NC_018697
Cycloclasticus_zancles_7_ME_uid214092	NC_021917,NC_021918
Cylindrospermum_stagnale_PCC_7417_uid183111	NC_019744,NC_019757,NC_019758,NC_020050
Cytophaga_hutchinsonii_ATCC_33406_uid57651	NC_008255
Dactylococcopsis_salina_PCC_8305_uid183341	NC_019780
Dechloromonas_aromatica_RCB_uid58025	NC_007298
Dechlorosoma_suillum_PS_uid81439	NC_016616
Deferribacter_desulfuricans_SSM1_uid46653	NC_013939,NC_013940
Dehalobacter_11DCA_uid177715	NC_018866
Dehalobacter_CF_uid177714	NC_018867
Dehalococcoides_BAV1_uid58477	NC_009455
Dehalococcoides_CBDB1_uid58413	NC_007356
Dehalococcoides_ethenogenes_195_uid57763	NC_002936
Dehalococcoides_GT_uid42115	NC_013890
Dehalococcoides_mccartyi_BTF08_uid190183	NC_020387
Dehalococcoides_mccartyi_DCMB5_uid190184	NC_020386
Dehalococcoides_mccartyi_GY50_uid230266	NC_022964
Dehalococcoides_VS_uid42393	NC_013552
Dehalogenimonas_lykanthroporepellens_BL_DC_9_uid48131	NC_014314
Deinococcus_deserti_VCD115_uid58615	NC_012526,NC_012527,NC_012528,NC_012529
Deinococcus_geothermalis_DSM_11300_uid58275	NC_008010,NC_008025,NC_009939
Deinococcus_gobiensis_I_0_uid162509	NC_017771,NC_017790,NC_017791,NC_017792,NC_017793,NC_017805,NC_017806
Deinococcus_maricopensis_DSM_21211_uid62225	NC_014958
Deinococcus_peraridilitoris_DSM_19664_uid183485	NC_019789,NC_019790,NC_019793
Deinococcus_proteolyticus_MRP_uid63399	NC_015161,NC_015162,NC_015163,NC_015169,NC_015170
Deinococcus_radiodurans_R1_uid57665	NC_000958,NC_000959,NC_001263,NC_001264
Delftia_acidovorans_SPH_1_uid58703	NC_010002
Delftia_Cs1_4_uid67319	NC_015563
delta_proteobacterium_BABL1_uid230716	NC_023003
Denitrovibrio_acetiphilus_DSM_12809_uid46657	NC_013943
Desulfarculus_baarsii_DSM_2075_uid51371	NC_014365
Desulfatibacillum_alkenivorans_AK_01_uid58913	NC_011768
Desulfitobacterium_dehalogenans_ATCC_51507_uid82553	NC_018017
Desulfitobacterium_dichloroeliminans_LMG_P_21439_uid82555	NC_019903
Desulfitobacterium_hafniense_DCB_2_uid57749	NC_011830
Desulfitobacterium_hafniense_Y51_uid58605	NC_007907
Desulfobacca_acetoxidans_DSM_11109_uid65785	NC_015388
Desulfobacterium_autotrophicum_HRM2_uid59061	NC_012108,NC_012109
Desulfobacula_toluolica_Tol2_uid175777	NC_018645
Desulfobulbus_propionicus_DSM_2032_uid62265	NC_014972
Desulfocapsa_sulfexigens_DSM_10523_uid189952	NC_020304,NC_020305
Desulfococcus_oleovorans_Hxd3_uid58777	NC_009943
Desulfohalobium_retbaense_DSM_5692_uid59183	NC_013223,NC_013224
Desulfomicrobium_baculatum_DSM_4028_uid59217	NC_013173
Desulfomonile_tiedjei_DSM_6799_uid168320	NC_018025,NC_018026
Desulfosporosinus_acidiphilus_SJ4_uid156759	NC_018066,NC_018067,NC_018068
Desulfosporosinus_meridiei_DSM_13257_uid75097	NC_018515
Desulfosporosinus_orientis_DSM_765_uid82939	NC_016584
Desulfotalea_psychrophila_LSv54_uid58153	NC_006138,NC_006139,NC_006140
Desulfotomaculum_acetoxidans_DSM_771_uid59109	NC_013216
Desulfotomaculum_carboxydivorans_CO_1_SRB_uid67317	NC_015565
Desulfotomaculum_gibsoniae_DSM_7213_uid76945	NC_021184
Desulfotomaculum_kuznetsovii_DSM_6115_uid67357	NC_015573
Desulfotomaculum_reducens_MI_1_uid58277	NC_009253
Desulfotomaculum_ruminis_DSM_2154_uid67507	NC_015589
Desulfovibrio_aespoeensis_Aspo_2_uid42613	NC_014844
Desulfovibrio_africanus_Walvis_Bay_uid66847	NC_016629
Desulfovibrio_alaskensis_G20_uid57941	NC_007519
Desulfovibrio_desulfuricans_ATCC_27774_uid59213	NC_011883
Desulfovibrio_desulfuricans_ND132_uid63159	NC_016803
Desulfovibrio_gigas_DSM_1382_uid221293	NC_022436,NC_022444
Desulfovibrio_hydrothermalis_AM13___DSM_14728_uid184831	NC_019953,NC_020055,NC_022578,NC_022579
Desulfovibrio_magneticus_RS_1_uid59309	NC_012795,NC_012796,NC_012797
Desulfovibrio_piezophilus_C1TLV30_uid190704	NC_020409
Desulfovibrio_salexigens_DSM_2638_uid59223	NC_012881
Desulfovibrio_vulgaris__Miyazaki_F__uid59089	NC_011769
Desulfovibrio_vulgaris_DP4_uid58679	NC_008741,NC_008751
Desulfovibrio_vulgaris_Hildenborough_uid57645	NC_002937,NC_005863
Desulfovibrio_vulgaris_RCH1_uid161961	NC_017310,NC_017311
Desulfurispirillum_indicum_S5_uid45897	NC_014836
Desulfurivibrio_alkaliphilus_AHT2_uid49487	NC_014216
Desulfurobacterium_thermolithotrophum_DSM_11699_uid63405	NC_015185
Desulfurococcus_fermentans_DSM_16532_uid75119	NC_018001
Desulfurococcus_kamchatkensis_1221n_uid59133	NC_011766
Desulfurococcus_mucosus_DSM_2162_uid62227	NC_014961
Dichelobacter_nodosus_VCS1703A_uid57643	NC_009446
Dickeya_dadantii_3937_uid52537	NC_014500
Dickeya_dadantii_Ech586_uid42519	NC_013592
Dickeya_dadantii_Ech703_uid59363	NC_012880
Dickeya_zeae_Ech1591_uid59297	NC_012912
Dictyoglomus_thermophilum_H_6_12_uid59439	NC_011297
Dictyoglomus_turgidum_DSM_6724_uid59177	NC_011661
Dinoroseobacter_shibae_DFL_12_uid58707	NC_009952,NC_009955,NC_009956,NC_009957,NC_009958,NC_009959
Dyadobacter_fermentans_DSM_18053_uid59049	NC_013037
Echinicola_vietnamensis_DSM_17526_uid184076	NC_019904
Ectothiorhodospiraceae_bacterium_M19_40_uid199898	NC_021291
Edwardsiella_ictaluri_93_146_uid59403	NC_012779
Edwardsiella_tarda_C07_087_uid193773	NC_020796
Edwardsiella_tarda_EIB202_uid41819	NC_013508,NC_013509
Edwardsiella_tarda_FL6_60_uid159657	NC_017309,NC_017318
Eggerthella_lenta_DSM_2243_uid59079	NC_013204
Eggerthella_YY7918_uid68707	NC_015738
Ehrlichia_canis_Jake_uid58071	NC_007354
Ehrlichia_chaffeensis_Arkansas_uid57933	NC_007799
Ehrlichia_muris_AS145_uid232250	NC_023063
Ehrlichia_ruminantium_Gardel_uid58245	NC_006831
Ehrlichia_ruminantium_Welgevonden_uid58013	NC_005295
Ehrlichia_ruminantium_Welgevonden_uid58243	NC_006832
Elusimicrobium_minutum_Pei191_uid58949	NC_010644
Emticicia_oligotrophica_DSM_17448_uid177079	NC_018742,NC_018743,NC_018744,NC_018745,NC_018748,NC_018749
Enterobacter_638_uid58727	NC_009425,NC_009436
Enterobacter_aerogenes_EA1509E_uid187411	NC_020180,NC_020181,NC_020182
Enterobacter_aerogenes_KCTC_2190_uid68103	NC_015663
Enterobacter_asburiae_LF7a_uid72793	NC_015963,NC_015968,NC_015969
Enterobacter_cloacae_ATCC_13047_uid48363	NC_014107,NC_014108,NC_014121
Enterobacter_cloacae_dissolvens_SDM_uid168997	NC_018079
Enterobacter_cloacae_EcWSU1_uid80739	NC_016514,NC_016515
Enterobacter_cloacae_ENHKU01_uid172463	NC_018405
Enterobacter_cloacae_NCTC_9394_uid197202	NC_021046
Enterobacter_cloacae_SCF1_uid59969	NC_014618
Enterobacter_R4_368_uid208672	NC_021492,NC_021500
Enterobacteriaceae_bacterium_FGI_57_uid185181	NC_020063
Enterococcus_7L76_uid197170	NC_021023
Enterococcus_casseliflavus_EC20_uid55693	NC_020995
Enterococcus_faecalis_D32_uid171261	NC_018221,NC_018222,NC_018223
Enterococcus_faecalis_OG1RF_uid54927	NC_017316
Enterococcus_faecalis_Symbioflor_1_uid183342	NC_019770
Enterococcus_faecalis_V583_uid57669	NC_004668,NC_004669,NC_004670,NC_004671
Enterococcus_faecium_Aus0004_uid87025	NC_017022,NC_017023,NC_017024,NC_017032
Enterococcus_faecium_Aus0085_uid214432	NC_021987,NC_021988,NC_021989,NC_021990,NC_021994,NC_021995,NC_021996
Enterococcus_faecium_DO_uid55353	NC_017960,NC_017961,NC_017962,NC_017963
Enterococcus_faecium_NRRL_B_2354_uid188477	NC_020207,NC_020208
Enterococcus_hirae_ATCC_9790_uid70619	NC_015845,NC_018081
Enterococcus_mundtii_QU_25_uid229420	NC_022878,NC_022879,NC_022880,NC_022881,NC_022883,NC_022884
Erwinia_amylovora_ATCC_49946_uid46943	NC_013971,NC_013972,NC_013973
Erwinia_amylovora_CFBP1430_uid46839	NC_013957,NC_013961
Erwinia_billingiae_Eb661_uid50547	NC_014304,NC_014305,NC_014306
Erwinia_Ejp617_uid159955	NC_017442,NC_017443,NC_017444,NC_017445,NC_017446,NC_017447
Erwinia_pyrifoliae_DSM_12163_uid159693	NC_017388,NC_017389,NC_017390,NC_017391,NC_017392
Erwinia_pyrifoliae_Ep1_96_uid40659	NC_012214,NC_013263,NC_013264,NC_013265,NC_013954
Erwinia_tasmaniensis_Et1_99_uid59029	NC_010693,NC_010694,NC_010695,NC_010696,NC_010697,NC_010699
Erysipelothrix_rhusiopathiae_Fujisawa_uid68021	NC_015601
Erysipelothrix_rhusiopathiae_SY1027_uid206518	NC_021354
Erythrobacter_litoralis_HTCC2594_uid58299	NC_007722
Escherichia_blattae_DSM_4481_uid165043	NC_017910
Escherichia_coli_042_uid161985	NC_017626,NC_017627
Escherichia_coli_536_uid58531	NC_008253
Escherichia_coli_55989_uid59383	NC_011748
Escherichia_coli__BL21_Gold_DE3_pLysS_AG__uid59245	NC_012947
Escherichia_coli__clone_D_i14__uid162049	NC_017652
Escherichia_coli__clone_D_i2__uid162047	NC_017651
Escherichia_coli_ABU_83972_uid161975	NC_017629,NC_017631
Escherichia_coli_APEC_O1_uid58623	NC_008563,NC_009837,NC_009838
Escherichia_coli_APEC_O78_uid187277	NC_020163
Escherichia_coli_ATCC_8739_uid58783	NC_010468
Escherichia_coli_B_REL606_uid58803	NC_012967
Escherichia_coli_BL21_DE3__uid161947	NC_012971
Escherichia_coli_BL21_DE3__uid161949	NC_012892
Escherichia_coli_BW2952_uid59391	NC_012759
Escherichia_coli_CFT073_uid57915	NC_004431
Escherichia_coli_DH1_uid161951	NC_017625
Escherichia_coli_DH1_uid162051	NC_017638
Escherichia_coli_E24377A_uid58395	NC_009786,NC_009787,NC_009788,NC_009789,NC_009790,NC_009791,NC_009801
Escherichia_coli_ED1a_uid59379	NC_011745
Escherichia_coli_ETEC_H10407_uid161993	NC_017633,NC_017721,NC_017722,NC_017723,NC_017724
Escherichia_coli_HS_uid58393	NC_009800
Escherichia_coli_IAI1_uid59377	NC_011741
Escherichia_coli_IAI39_uid59381	NC_011750
Escherichia_coli_IHE3034_uid162007	NC_017628
Escherichia_coli_JJ1886_uid226103	NC_022648,NC_022649,NC_022650,NC_022651,NC_022661,NC_022662
Escherichia_coli_K_12_substr__DH10B_uid58979	NC_010473
Escherichia_coli_K_12_substr__MDS42_uid193705	NC_020518
Escherichia_coli_K_12_substr__MG1655_uid57779	NC_000913
Escherichia_coli_K_12_substr__W3110_uid161931	NC_007779
Escherichia_coli_KO11FL_uid162099	NC_017660,NC_017661
Escherichia_coli_KO11FL_uid52593	NC_016902,NC_016903,NC_016904
Escherichia_coli_LF82_uid161965	NC_011993
Escherichia_coli_LY180_uid219461	NC_022364
Escherichia_coli_NA114_uid162139	NC_017644
Escherichia_coli_O103_H2_12009_uid41013	NC_013353,NC_013354
Escherichia_coli_O104_H4_2009EL_2050_uid175905	NC_018650,NC_018651,NC_018652,NC_018654
Escherichia_coli_O104_H4_2009EL_2071_uid176128	NC_018661,NC_018662,NC_018663
Escherichia_coli_O104_H4_2011C_3493_uid176127	NC_018658,NC_018659,NC_018660,NC_018666
Escherichia_coli_O111_H__11128_uid41023	NC_013364,NC_013365,NC_013366,NC_013367,NC_013368,NC_013370
Escherichia_coli_O127_H6_E2348_69_uid59343	NC_011601,NC_011602,NC_011603
Escherichia_coli_O157_H7_EC4115_uid59091	NC_011350,NC_011351,NC_011353
Escherichia_coli_O157_H7_EDL933_uid57831	NC_002655,NC_007414
Escherichia_coli_O157_H7_Sakai_uid57781	NC_002127,NC_002128,NC_002695
Escherichia_coli_O157_H7_TW14359_uid59235	NC_013008,NC_013010
Escherichia_coli_O26_H11_11368_uid41021	NC_013361,NC_013362,NC_013363,NC_013369,NC_014543
Escherichia_coli_O55_H7_CB9615_uid46655	NC_013941,NC_013942
Escherichia_coli_O55_H7_RM12579_uid162153	NC_017653,NC_017654,NC_017655,NC_017656,NC_017657,NC_017658
Escherichia_coli_O7_K1_CE10_uid162115	NC_017646,NC_017647,NC_017648,NC_017649,NC_017650
Escherichia_coli_O83_H1_NRG_857C_uid161987	NC_017634,NC_017659
Escherichia_coli_P12b_uid162061	NC_017663
Escherichia_coli_PMV_1_uid219679	NC_022370,NC_022371
Escherichia_coli_S88_uid62979	NC_011742,NC_011747
Escherichia_coli_SE11_uid59425	NC_011407,NC_011408,NC_011411,NC_011413,NC_011415,NC_011416,NC_011419
Escherichia_coli_SE15_uid161939	NC_013654,NC_013655
Escherichia_coli_SMS_3_5_uid58919	NC_010485,NC_010486,NC_010487,NC_010488,NC_010498
Escherichia_coli_UM146_uid162043	NC_017630,NC_017632
Escherichia_coli_UMN026_uid62981	NC_011739,NC_011749,NC_011751
Escherichia_coli_UMNK88_uid161991	NC_017639,NC_017640,NC_017641,NC_017642,NC_017643,NC_017645
Escherichia_coli_UTI89_uid58541	NC_007941,NC_007946
Escherichia_coli_W_uid162011	NC_017635,NC_017636,NC_017637
Escherichia_coli_W_uid162101	NC_017662,NC_017664,NC_017665
Escherichia_coli_Xuzhou21_uid163995	NC_017903,NC_017906,NC_017907
Escherichia_fergusonii_ATCC_35469_uid59375	NC_011740,NC_011743
Ethanoligenens_harbinense_YUAN_3_uid46255	NC_014828
Eubacterium_cylindroides_T2_87_uid197177	NC_021019
Eubacterium_eligens_ATCC_27750_uid59171	NC_012778,NC_012780,NC_012782
Eubacterium_limosum_KIST612_uid59777	NC_014624
Eubacterium_rectale_ATCC_33656_uid59169	NC_012781
Eubacterium_rectale_uid197161	NC_021010
Eubacterium_rectale_uid197162	NC_021044
Eubacterium_siraeum_uid197160	NC_021011
Eubacterium_siraeum_V10Sc8a_uid197178	NC_021043
Exiguobacterium_antarcticum_B7_uid176125	NC_018665
Exiguobacterium_AT1b_uid59093	NC_012673
Exiguobacterium_MH3_uid227425	NC_022794
Exiguobacterium_sibiricum_255_15_uid58053	NC_010549,NC_010550,NC_010556
Faecalibacterium_prausnitzii_L2_6_uid197183	NC_021042
Faecalibacterium_prausnitzii_uid197157	NC_021020
Ferrimonas_balearica_DSM_9799_uid53371	NC_014541
Ferroglobus_placidus_DSM_10642_uid40863	NC_013849
Ferroplasma_acidarmanus_fer1_uid54095	NC_021592
Fervidicoccus_fontis_Kam940_uid162201	NC_017461
Fervidobacterium_nodosum_Rt17_B1_uid58625	NC_009718
Fervidobacterium_pennivorans_DSM_9078_uid78143	NC_017095
Fibrella_aestuarina_uid178352	NC_019012,NC_020054
Fibrobacter_succinogenes_S85_uid161919	NC_017448
Fibrobacter_succinogenes_S85_uid41169	NC_013410
Filifactor_alocis_ATCC_35896_uid46625	NC_016630
Finegoldia_magna_ATCC_29328_uid58867	NC_010371,NC_010376
Flavobacteriaceae_bacterium_3519_10_uid59413	NC_013062
Flavobacteriales_bacterium_HTCC2170_uid51877	NC_014472
Flavobacterium_branchiophilum_FL_15_uid73421	NC_016001,NC_018751
Flavobacterium_columnare_ATCC_49512_uid80731	NC_016510
Flavobacterium_indicum_GPTSA100_9_uid157999	NC_017025
Flavobacterium_johnsoniae_UW101_uid58493	NC_009441
Flavobacterium_psychrophilum_JIP02_86_uid61627	NC_009613
Flexibacter_litoralis_DSM_6794_uid168257	NC_018018
Flexistipes_sinusarabici_DSM_4947_uid68147	NC_015672
Fluviicola_taffensis_DSM_16823_uid65271	NC_015321
Francisella_cf__novicida_3523_uid162107	NC_017449
Francisella_cf__novicida_Fx1_uid162105	NC_017450
Francisella_noatunensis_orientalis_LADL_07_285A_uid231515	NC_023029
Francisella_noatunensis_orientalis_Toba_04_uid164779	NC_017909
Francisella_novicida_U112_uid58499	NC_008601
Francisella_philomiragia_ATCC_25017_uid59105	NC_010331,NC_010336
Francisella_tularensis_FSC198_uid58693	NC_008245
Francisella_tularensis_holarctica_F92_uid181998	NC_019537
Francisella_tularensis_holarctica_FSC200_uid54341	NC_019551
Francisella_tularensis_holarctica_FTNF002_00_uid58999	NC_009749
Francisella_tularensis_holarctica_LVS_uid58595	NC_007880
Francisella_tularensis_holarctica_OSU18_uid58687	NC_008369
Francisella_tularensis_mediasiatica_FSC147_uid58939	NC_010677
Francisella_tularensis_NE061598_uid161973	NC_017453
Francisella_tularensis_SCHU_S4_uid57589	NC_006570
Francisella_tularensis_TI0902_uid89373	NC_016937
Francisella_tularensis_TIGB03_uid89379	NC_016933
Francisella_tularensis_WY96_3418_uid58811	NC_009257
Francisella_TX077308_uid68321	NC_015696
Frankia_alni_ACN14a_uid58695	NC_008278
Frankia_CcI3_uid58397	NC_007777
Frankia_EAN1pec_uid58367	NC_009921
Frankia_EuI1c_uid42615	NC_014666
Frankia_symbiont_of_Datisca_glomerata_uid46257	NC_015656,NC_015657,NC_015664
Frateuria_aurantia_DSM_6220_uid81775	NC_017033
Fusobacterium_3_1_36A2_uid55995	NC_022196
Fusobacterium_4_8_uid205051	NC_021277,NC_021281
Fusobacterium_nucleatum_ATCC_25586_uid57885	NC_003454
Fusobacterium_nucleatum_polymorphum_ATCC_10953_uid54419	NC_009506
Gallibacterium_anatis_UMN179_uid66567	NC_015460,NC_015461
Gallionella_capsiferriformans_ES_2_uid51505	NC_014394
gamma_proteobacterium_HdN1_uid51635	NC_014366
Gardnerella_vaginalis_409_05_uid43211	NC_013721
Gardnerella_vaginalis_ATCC_14019_uid55487	NC_014644
Gardnerella_vaginalis_HMP9231_uid162045	NC_017456
Geitlerinema_PCC_7407_uid183007	NC_019703
Gemmatimonas_aurantiaca_T_27_uid58813	NC_012489
Geobacillus_C56_T3_uid49467	NC_014206
Geobacillus_HH01_uid188479	NC_020210
Geobacillus_JF8_uid215234	NC_022080,NC_022092
Geobacillus_kaustophilus_HTA426_uid58227	NC_006509,NC_006510
Geobacillus_thermodenitrificans_NG80_2_uid58829	NC_009328,NC_009329
Geobacillus_thermoglucosidasius_C56_YS93_uid48129	NC_015660,NC_015661,NC_015665
Geobacillus_thermoleovorans_CCB_US3_UF5_uid82949	NC_016593
Geobacillus_WCH70_uid59045	NC_012790,NC_012793,NC_012794
Geobacillus_Y412MC52_uid55381	NC_014915,NC_014916
Geobacillus_Y412MC61_uid41171	NC_013411,NC_013412
Geobacillus_Y4_1MC1_uid55779	NC_014650,NC_014651
Geobacter_bemidjiensis_Bem_uid58749	NC_011146
Geobacter_FRC_32_uid58543	NC_011979
Geobacter_lovleyi_SZ_uid58713	NC_010814,NC_010815
Geobacter_M18_uid55771	NC_014973
Geobacter_M21_uid59037	NC_012918
Geobacter_metallireducens_GS_15_uid57731	NC_007515,NC_007517
Geobacter_sulfurreducens_KN400_uid161977	NC_017454
Geobacter_sulfurreducens_PCA_uid57743	NC_002939
Geobacter_uraniireducens_Rf4_uid58475	NC_009483
Geodermatophilus_obscurus_DSM_43160_uid43725	NC_013757
Glaciecola_4H_3_7_YE_5_uid66595	NC_015497,NC_015498
Glaciecola_nitratireducens_FR1064_uid73759	NC_016041
Glaciecola_psychrophila_170_uid193711	NC_020514
Gloeobacter_JS_uid225602	NC_022600
Gloeobacter_violaceus_PCC_7421_uid58011	NC_005125
Gloeocapsa_PCC_7428_uid183112	NC_019745,NC_019746,NC_019747,NC_019759,NC_020051
Gluconacetobacter_diazotrophicus_PAl_5_uid59075	NC_011365,NC_011367
Gluconacetobacter_diazotrophicus_PAl_5_uid61587	NC_010123,NC_010124,NC_010125
Gluconacetobacter_xylinus_NBRC_3288_uid46523	NC_016021,NC_016022,NC_016027,NC_016028,NC_016029,NC_016030,NC_016037,NC_016900
Gluconobacter_oxydans_621H_uid58239	NC_006672,NC_006673,NC_006674,NC_006675,NC_006676,NC_006677
Gluconobacter_oxydans_H24_uid179202	NC_019396,NC_019397
Gordonia_bronchialis_DSM_43247_uid41403	NC_013441,NC_013442
Gordonia_KTR9_uid174812	NC_018580,NC_018581,NC_018582,NC_018583
Gordonia_polyisoprenivorans_VH2_uid86651	NC_016906,NC_016907
Gordonibacter_pamelaeae_7_10_1_b_uid197167	NC_021021
Gramella_forsetii_KT0803_uid58881	NC_008571
Granulibacter_bethesdensis_CGDNIH1_uid58661	NC_008343
Granulicella_mallensis_MP5ACTX8_uid49957	NC_016631
Haemophilus_ducreyi_35000HP_uid57625	NC_002940
Haemophilus_influenzae_10810_uid86647	NC_016809
Haemophilus_influenzae_86_028NP_uid58093	NC_007146
Haemophilus_influenzae_F3031_uid62123	NC_014920
Haemophilus_influenzae_F3047_uid62097	NC_014922
Haemophilus_influenzae_KR494_uid219323	NC_022356
Haemophilus_influenzae_PittEE_uid58591	NC_009566
Haemophilus_influenzae_PittGG_uid58593	NC_009567
Haemophilus_influenzae_R2846_uid161921	NC_017452
Haemophilus_influenzae_R2866_uid161923	NC_017451
Haemophilus_influenzae_Rd_KW20_uid57771	NC_000907
Haemophilus_parainfluenzae_T3T1_uid72801	NC_015964
Haemophilus_parasuis_SH0165_uid59273	NC_011852
Haemophilus_parasuis_ZJ0906_uid209117	NC_021521
Haemophilus_somnus_129PT_uid57929	NC_006298,NC_008309
Haemophilus_somnus_2336_uid57979	NC_010519
Hahella_chejuensis_KCTC_2396_uid58483	NC_007645
Halalkalicoccus_jeotgali_B3_uid50305	NC_014297,NC_014298,NC_014299,NC_014300,NC_014301,NC_014302,NC_014303
Halanaerobium_hydrogeniformans_uid60191	NC_014654
Halanaerobium_praevalens_DSM_2228_uid161959	NC_017455
Haliangium_ochraceum_DSM_14365_uid41425	NC_013440
Haliscomenobacter_hydrossis_DSM_1100_uid66777	NC_015510,NC_015511,NC_015512,NC_015513
Haloarcula_hispanica_ATCC_33960_uid72475	NC_015943,NC_015944,NC_015948
Haloarcula_hispanica_N601_uid230920	NC_023010,NC_023011,NC_023012,NC_023013
Haloarcula_marismortui_ATCC_43049_uid57719	NC_006389,NC_006390,NC_006391,NC_006392,NC_006393,NC_006394,NC_006395,NC_006396,NC_006397
Halobacillus_halophilus_DSM_2266_uid162033	NC_017668,NC_017669,NC_017670
Halobacterium_NRC_1_uid57769	NC_001869,NC_002607,NC_002608
Halobacterium_salinarum_R1_uid61571	NC_010364,NC_010366,NC_010367,NC_010368,NC_010369
Halobacteroides_halobius_DSM_5150_uid184862	NC_019978
Haloferax_mediterranei_ATCC_33500_uid167315	NC_017941,NC_017942,NC_017943,NC_017944
Haloferax_volcanii_DS2_uid46845	NC_013964,NC_013965,NC_013966,NC_013967,NC_013968
Halogeometricum_borinquense_DSM_11551_uid54919	NC_014729,NC_014731,NC_014732,NC_014735,NC_014736,NC_014737
Halomicrobium_mukohataei_DSM_12286_uid59107	NC_013201,NC_013202
Halomonas_elongata_DSM_2581_uid52781	NC_014532
halophilic_archaeon_DL31_uid72619	NC_015954,NC_015955,NC_015959
Halopiger_xanaduensis_SH_6_uid68105	NC_015658,NC_015659,NC_015666,NC_015667
Haloquadratum_walsbyi_C23_uid162019	NC_017457,NC_017458,NC_017459,NC_017460
Haloquadratum_walsbyi_DSM_16790_uid58673	NC_008212,NC_008213
Halorhabdus_tiamatea_SARL4B_uid214082	NC_021913,NC_021921
Halorhabdus_utahensis_DSM_12940_uid59189	NC_013158
Halorhodospira_halophila_SL1_uid58473	NC_008789
Halorubrum_lacusprofundi_ATCC_49239_uid58807	NC_012028,NC_012029,NC_012030
Haloterrigena_turkmenica_DSM_5511_uid43501	NC_013743,NC_013744,NC_013745,NC_013746,NC_013747,NC_013748,NC_013749
Halothece_PCC_7418_uid183338	NC_019779
Halothermothrix_orenii_H_168_uid58585	NC_011899
Halothiobacillus_neapolitanus_c2_uid41317	NC_013422
Halovivax_ruber_XH_70_uid184819	NC_019964
Halyomorpha_halys_symbiont_uid222821	NC_022547
Helicobacter_acinonychis_Sheeba_uid58685	NC_008229,NC_008230
Helicobacter_bizzozeronii_CIII_1_uid68141	NC_015670,NC_015674
Helicobacter_cetorum_MIT_00_7128_uid162217	NC_017737,NC_017738
Helicobacter_cetorum_MIT_99_5656_uid162215	NC_017735,NC_017736
Helicobacter_cinaedi_ATCC_BAA_847_uid193765	NC_020555
Helicobacter_cinaedi_PAGU611_uid162219	NC_017761,NC_017762
Helicobacter_felis_ATCC_49179_uid61409	NC_014810
Helicobacter_heilmannii_ASB1_4_uid182935	NC_019674
Helicobacter_hepaticus_ATCC_51449_uid57737	NC_004917
Helicobacter_mustelae_12198_uid46647	NC_013949
Helicobacter_pylori_2017_uid161151	NC_017374
Helicobacter_pylori_2018_uid161159	NC_017381
Helicobacter_pylori_26695_uid178201	NC_018939
Helicobacter_pylori_26695_uid57787	NC_000915
Helicobacter_pylori_35A_uid49903	NC_017360
Helicobacter_pylori_51_uid161925	NC_017382
Helicobacter_pylori_83_uid161153	NC_017375
Helicobacter_pylori_908_uid159985	NC_017357
Helicobacter_pylori_Aklavik117_uid182201	NC_019560,NC_019561,NC_019562
Helicobacter_pylori_Aklavik86_uid182202	NC_019563,NC_019564,NC_019565
Helicobacter_pylori_B38_uid59415	NC_012973
Helicobacter_pylori_B8_uid49873	NC_014256,NC_014257
Helicobacter_pylori_BM012A_uid229744	NC_022886
Helicobacter_pylori_BM012S_uid229881	NC_022911
Helicobacter_pylori_Cuz20_uid159987	NC_017358
Helicobacter_pylori_ELS37_uid158157	NC_017063,NC_017064
Helicobacter_pylori_F16_uid161145	NC_017368
Helicobacter_pylori_F30_uid159991	NC_017365,NC_017369
Helicobacter_pylori_F32_uid161139	NC_017366,NC_017370
Helicobacter_pylori_F57_uid161143	NC_017367
Helicobacter_pylori_G27_uid59305	NC_011333,NC_011334
Helicobacter_pylori_Gambia94_24_uid159493	NC_017364,NC_017371
Helicobacter_pylori_HPAG1_uid58517	NC_008086,NC_008087
Helicobacter_pylori_HUP_B14_uid162213	NC_017733,NC_017734
Helicobacter_pylori_India7_uid161149	NC_017372
Helicobacter_pylori_J99_uid57789	NC_000921
Helicobacter_pylori_Lithuania75_uid159491	NC_017362,NC_017363
Helicobacter_pylori_OK113_uid193715	NC_020508
Helicobacter_pylori_OK310_uid193716	NC_020509,NC_020556
Helicobacter_pylori_P12_uid59327	NC_011498,NC_011499
Helicobacter_pylori_PeCan18_uid162211	NC_017742
Helicobacter_pylori_PeCan4_uid53539	NC_014555,NC_014556
Helicobacter_pylori_Puno120_uid159611	NC_017377,NC_017378
Helicobacter_pylori_Puno135_uid161157	NC_017379
Helicobacter_pylori_Rif1_uid178202	NC_018937
Helicobacter_pylori_Rif2_uid178203	NC_018938
Helicobacter_pylori_Sat464_uid159467	NC_017356,NC_017359
Helicobacter_pylori_Shi112_uid162207	NC_017741
Helicobacter_pylori_Shi169_uid162209	NC_017740
Helicobacter_pylori_Shi417_uid162205	NC_017739
Helicobacter_pylori_Shi470_uid59165	NC_010698
Helicobacter_pylori_SJM180_uid53541	NC_014560
Helicobacter_pylori_SNT49_uid159615	NC_017376,NC_017380
Helicobacter_pylori_SouthAfrica20_uid216150	NC_022130
Helicobacter_pylori_SouthAfrica7_uid159989	NC_017361,NC_017373
Helicobacter_pylori_uid159983	NC_017354
Helicobacter_pylori_UM032_uid203025	NC_021215
Helicobacter_pylori_UM037_uid203027	NC_021217
Helicobacter_pylori_UM066_uid203028	NC_021218
Helicobacter_pylori_UM298_uid213226	NC_021882
Helicobacter_pylori_UM299_uid203026	NC_021216
Helicobacter_pylori_v225d_uid159639	NC_017355,NC_017383
Helicobacter_pylori_XZ274_uid165869	NC_017919,NC_017926
Heliobacterium_modesticaldum_Ice1_uid58279	NC_010337
Herbaspirillum_seropedicae_SmR1_uid50427	NC_014323
Herminiimonas_arsenicoxydans_uid58291	NC_009138
Herpetosiphon_aurantiacus_DSM_785_uid58599	NC_009972,NC_009973,NC_009974
Hippea_maritima_DSM_10411_uid65267	NC_015318
Hirschia_baltica_ATCC_49814_uid59365	NC_012982,NC_012983
Hydrogenobacter_thermophilus_TK_6_uid159875	NC_017161
Hydrogenobacter_thermophilus_TK_6_uid45927	NC_013799
Hydrogenobaculum_HO_uid190882	NC_020411
Hydrogenobaculum_SN_uid46251	NC_020814
Hydrogenobaculum_Y04AAS1_uid58857	NC_011126
Hyperthermus_butylicus_DSM_5456_uid57755	NC_008818
Hyphomicrobium_denitrificans_1NES1_uid179904	NC_021172
Hyphomicrobium_denitrificans_ATCC_51888_uid50325	NC_014313
Hyphomicrobium_MC1_uid68453	NC_015717
Hyphomicrobium_nitrativorans_NL23_uid230615	NC_022997
Hyphomonas_neptunium_ATCC_15444_uid58433	NC_008358
Idiomarina_loihiensis_GSL_199_uid205256	NC_021286
Idiomarina_loihiensis_L2TR_uid58087	NC_006512
Ignavibacterium_album_JCM_16511_uid162097	NC_017464
Ignicoccus_hospitalis_KIN4_I_uid58365	NC_009776
Ignisphaera_aggregans_DSM_17230_uid51875	NC_014471
Ilyobacter_polytropus_DSM_2926_uid59769	NC_014632,NC_014633,NC_014634
Intrasporangium_calvum_DSM_43043_uid61729	NC_014830
Isoptericola_variabilis_225_uid67501	NC_015588
Isosphaera_pallida_ATCC_43644_uid62207	NC_014957,NC_014962
Jannaschia_CCS1_uid58147	NC_007801,NC_007802
Janthinobacterium_Marseille_uid58603	NC_009659
Jonesia_denitrificans_DSM_20603_uid59053	NC_013174
Kangiella_koreensis_DSM_16069_uid59209	NC_013166
Ketogulonicigenium_vulgare_WSH_001_uid161161	NC_017384,NC_017385,NC_017386
Ketogulonicigenium_vulgare_Y25_uid59581	NC_014621,NC_014625,NC_014626
Kineococcus_radiotolerans_SRS30216_uid58067	NC_009660,NC_009664,NC_009806
Kitasatospora_setae_KM_6054_uid77027	NC_016109
Klebsiella_oxytoca_E718_uid170256	NC_018106,NC_018107,NC_021501
Klebsiella_oxytoca_KCTC_1686_uid83159	NC_016612
Klebsiella_pneumoniae_1084_uid174151	NC_018522
Klebsiella_pneumoniae_342_uid59145	NC_011281,NC_011282,NC_011283
Klebsiella_pneumoniae_CG43_uid223021	NC_022566
Klebsiella_pneumoniae_HS11286_uid84387	NC_016838,NC_016839,NC_016840,NC_016841,NC_016845,NC_016846,NC_016847
Klebsiella_pneumoniae_JM45_uid215235	NC_022078,NC_022082,NC_022083
Klebsiella_pneumoniae_KCTC_2242_uid162147	NC_017540,NC_017541
Klebsiella_pneumoniae_MGH_78578_uid57619	NC_009648,NC_009649,NC_009650,NC_009651,NC_009652,NC_009653
Klebsiella_pneumoniae_NTUH_K2044_uid59073	NC_006625,NC_012731
Klebsiella_pneumoniae_uid203334	NC_021231,NC_021232
Klebsiella_variicola_At_22_uid42113	NC_013850
Kocuria_rhizophila_DC2201_uid59099	NC_010617
Kosmotoga_olearia_TBF_19_5_1_uid59205	NC_012785
Kribbella_flavida_DSM_17836_uid43465	NC_013729
Krokinobacter_4H_3_7_5_uid66593	NC_015496
Kyrpidia_tusciae_DSM_2912_uid48361	NC_014098
Kytococcus_sedentarius_DSM_20547_uid59071	NC_013169
Lacinutrix_5H_3_7_4_uid68067	NC_015638
Lactobacillus_acidophilus_30SC_uid63605	NC_015213,NC_015214,NC_015218
Lactobacillus_acidophilus_La_14_uid201479	NC_021181
Lactobacillus_acidophilus_NCFM_uid57685	NC_006814
Lactobacillus_amylovorus_GRL1118_uid160233	NC_017470,NC_017471,NC_017472
Lactobacillus_amylovorus_GRL_1112_uid61179	NC_014724,NC_015319,NC_015322
Lactobacillus_brevis_ATCC_367_uid57989	NC_008497,NC_008498,NC_008499
Lactobacillus_brevis_KB290_uid195560	NC_020819,NC_020820,NC_020821,NC_020822,NC_020823,NC_020824,NC_020825,NC_020826,NC_020827,NC_020828
Lactobacillus_buchneri_NRRL_B_30929_uid66205	NC_015420,NC_015421,NC_015428,NC_015429
Lactobacillus_buchneri_uid73657	NC_016034,NC_016035,NC_018610,NC_018611
Lactobacillus_casei_ATCC_334_uid57985	NC_008502,NC_008526
Lactobacillus_casei_BD_II_uid162119	NC_017474,NC_017476
Lactobacillus_casei_BL23_uid59237	NC_010999
Lactobacillus_casei_LC2W_uid162121	NC_017473,NC_017475
Lactobacillus_casei_LOCK919_uid210959	NC_021721,NC_021722
Lactobacillus_casei_W56_uid178736	NC_018641,NC_020057
Lactobacillus_casei_Zhang_uid50673	NC_011352,NC_014334
Lactobacillus_crispatus_ST1_uid48359	NC_014106
Lactobacillus_delbrueckii_bulgaricus_2038_uid161929	NC_017469
Lactobacillus_delbrueckii_bulgaricus_ATCC_11842_uid58647	NC_008054
Lactobacillus_delbrueckii_bulgaricus_ATCC_BAA_365_uid57987	NC_008529
Lactobacillus_delbrueckii_bulgaricus_ND02_uid60621	NC_014727,NC_014728
Lactobacillus_fermentum_CECT_5716_uid162003	NC_017465
Lactobacillus_fermentum_F6_uid203391	NC_021235
Lactobacillus_fermentum_IFO_3956_uid58865	NC_010610
Lactobacillus_gasseri_ATCC_33323_uid57687	NC_008530
Lactobacillus_helveticus_CNRZ32_uid212302	NC_021744
Lactobacillus_helveticus_DPC_4571_uid58761	NC_010080
Lactobacillus_helveticus_H10_uid162017	NC_017467,NC_017468
Lactobacillus_helveticus_R0052_uid174439	NC_018528
Lactobacillus_johnsonii_DPC_6026_uid162057	NC_017477
Lactobacillus_johnsonii_FI9785_uid41735	NC_012552,NC_013504,NC_013505
Lactobacillus_johnsonii_N6_2_uid229876	NC_022909
Lactobacillus_johnsonii_NCC_533_uid58029	NC_005362
Lactobacillus_kefiranofaciens_ZW3_uid67985	NC_015598,NC_015602,NC_015603
Lactobacillus_paracasei_8700_2_uid55295	NC_022112,NC_022114,NC_022123
Lactobacillus_plantarum_16_uid209042	NC_021514,NC_021515,NC_021516,NC_021517,NC_021518,NC_021519,NC_021520,NC_021525,NC_021526,NC_021527,NC_021528
Lactobacillus_plantarum_JDM1_uid59361	NC_012984
Lactobacillus_plantarum_P8_uid203333	NC_021224,NC_021225,NC_021226,NC_021227,NC_021228,NC_021233,NC_021234
Lactobacillus_plantarum_ST_III_uid53537	NC_014554,NC_014558
Lactobacillus_plantarum_WCFS1_uid62911	NC_004567,NC_006375,NC_006376,NC_006377
Lactobacillus_plantarum_ZJ316_uid188689	NC_020229,NC_021903,NC_021904,NC_021912
Lactobacillus_reuteri_DSM_20016_uid58471	NC_009513
Lactobacillus_reuteri_I5007_uid208677	NC_021494,NC_021495,NC_021496,NC_021497,NC_021498,NC_021503,NC_021504
Lactobacillus_reuteri_JCM_1112_uid58875	NC_010609
Lactobacillus_reuteri_SD2112_uid55357	NC_015697,NC_015698,NC_015699,NC_015700,NC_015701
Lactobacillus_reuteri_TD1_uid213089	NC_021872
Lactobacillus_rhamnosus_ATCC_8530_uid162169	NC_017491
Lactobacillus_rhamnosus_GG_uid161983	NC_017482
Lactobacillus_rhamnosus_GG_uid59313	NC_013198
Lactobacillus_rhamnosus_Lc_705_uid59315	NC_013199,NC_013200
Lactobacillus_rhamnosus_LOCK900_uid210957	NC_021723
Lactobacillus_rhamnosus_LOCK908_uid210958	NC_021725
Lactobacillus_ruminis_ATCC_27782_uid73417	NC_015975
Lactobacillus_sakei_23K_uid58281	NC_007576
Lactobacillus_salivarius_CECT_5713_uid162005	NC_017479,NC_017480,NC_017481,NC_017499
Lactobacillus_salivarius_UCC118_uid58233	NC_006529,NC_006530,NC_007929,NC_007930
Lactobacillus_sanfranciscensis_TMW_1_1304_uid72937	NC_015978,NC_015979,NC_015980
Lactococcus_garvieae_ATCC_49156_uid73413	NC_015930
Lactococcus_garvieae_Lg2_uid161935	NC_017490
Lactococcus_lactis_cremoris_A76_uid160937	NC_017492,NC_017493,NC_017495,NC_017496,NC_017497
Lactococcus_lactis_cremoris_KW2_uid219629	NC_022369
Lactococcus_lactis_cremoris_MG1363_uid58837	NC_009004
Lactococcus_lactis_cremoris_NZ9000_uid167481	NC_017949
Lactococcus_lactis_cremoris_SK11_uid57983	NC_008503,NC_008504,NC_008505,NC_008506,NC_008507,NC_008527
Lactococcus_lactis_cremoris_UC509_9_uid179384	NC_019430,NC_019431,NC_019432,NC_019433,NC_019434,NC_019435,NC_019436,NC_019437,NC_019438
Lactococcus_lactis_CV56_uid160253	NC_017483,NC_017484,NC_017485,NC_017486,NC_017487,NC_017488
Lactococcus_lactis_Il1403_uid57671	NC_002662
Lactococcus_lactis_IO_1_uid192185	NC_020450
Lactococcus_lactis_KF147_uid42831	NC_013656,NC_013657
Lactococcus_lactis_KLDS_4_0325_uid225028	NC_022587,NC_022593
Laribacter_hongkongensis_HLHK9_uid59265	NC_012559
Lawsonia_intracellularis_N343_uid186598	NC_020127,NC_020128,NC_020129,NC_020130
Lawsonia_intracellularis_PHE_MN1_00_uid61575	NC_008011,NC_008012,NC_008013,NC_008014
Leadbetterella_byssophila_DSM_17132_uid60161	NC_014655
Legionella_longbeachae_NSW150_uid46099	NC_013861,NC_014544
Legionella_pneumophila_2300_99_Alcoy_uid48801	NC_014125
Legionella_pneumophila_ATCC_43290_uid86885	NC_016811
Legionella_pneumophila_Corby_uid58733	NC_009494
Legionella_pneumophila_Hextuple_2q_uid197191	NC_017525
Legionella_pneumophila_Hextuple_3a_uid197192	NC_017526
Legionella_pneumophila_Lens_uid58209	NC_006366,NC_006369
Legionella_pneumophila_Lorraine_uid170535	NC_018139,NC_018141
Legionella_pneumophila_Paris_uid58211	NC_006365,NC_006368
Legionella_pneumophila_Philadelphia_1_uid193710	NC_020521,NC_020522
Legionella_pneumophila_Philadelphia_1_uid57609	NC_002942
Legionella_pneumophila_Thunder_Bay_uid206517	NC_021350
Legionella_pneumophila_uid170534	NC_018140
Leifsonia_xyli_CTCB07_uid57759	NC_006087
Leifsonia_xyli_cynodontis_DSM_46306_uid221294	NC_022438
Leisingera_methylohalidivorans_DSM_14336_uid232356	NC_023135,NC_023136,NC_023146
Leptolyngbya_PCC_7376_uid182928	NC_019683
Leptospira_biflexa_serovar_Patoc__Patoc_1__Ames__uid58511	NC_010842,NC_010845,NC_010846
Leptospira_biflexa_serovar_Patoc__Patoc_1__Paris__uid58993	NC_010602,NC_010843,NC_010844
Leptospira_borgpetersenii_serovar_Hardjo_bovis_JB197_uid58509	NC_008510,NC_008511
Leptospira_borgpetersenii_serovar_Hardjo_bovis_L550_uid58507	NC_008508,NC_008509
Leptospira_interrogans_serovar_Copenhageni_Fiocruz_L1_130_uid58065	NC_005823,NC_005824
Leptospira_interrogans_serovar_Lai_56601_uid57881	NC_004342,NC_004343
Leptospira_interrogans_serovar_Lai_IPAV_uid161957	NC_017551,NC_017552
Leptospirillum_ferriphilum_ML_04_uid175904	NC_018649
Leptospirillum_ferrooxidans_C2_3_uid158171	NC_017094
Leptothrix_cholodnii_SP_6_uid58971	NC_010524
Leptotrichia_buccalis_C_1013_b_uid59211	NC_013192
Leuconostoc_C2_uid68743	NC_015734
Leuconostoc_carnosum_JB16_uid176371	NC_018673,NC_018674,NC_018675,NC_018698,NC_018699
Leuconostoc_citreum_KM20_uid58481	NC_010466,NC_010467,NC_010469,NC_010470,NC_010471
Leuconostoc_gasicomitatum_LMG_18811_uid50385	NC_014319
Leuconostoc_gelidum_JB7_uid175682	NC_018631
Leuconostoc_kimchii_IMSNU_11154_uid48589	NC_014131,NC_014132,NC_014133,NC_014134,NC_014135,NC_014136
Leuconostoc_mesenteroides_ATCC_8293_uid57919	NC_008496,NC_008531
Leuconostoc_mesenteroides_J18_uid84337	NC_016805,NC_016806,NC_016820,NC_016821,NC_016827,NC_016828
Listeria_innocua_Clip11262_uid61567	NC_003212,NC_003383
Listeria_ivanovii_PAM_55_uid73473	NC_016011
Listeria_monocytogenes_07PF0776_uid162185	NC_017728
Listeria_monocytogenes_08_5923_uid43727	NC_013768
Listeria_monocytogenes_10403S_uid54461	NC_017544
Listeria_monocytogenes_ATCC_19117_uid175109	NC_018584
Listeria_monocytogenes_Clip80459_uid59317	NC_012488
Listeria_monocytogenes_EGD_e_uid61583	NC_003210
Listeria_monocytogenes_EGD_uid223288	NC_022568
Listeria_monocytogenes_Finland_1998_uid54443	NC_017547
Listeria_monocytogenes_FSL_R2_561_uid54441	NC_017546
Listeria_monocytogenes_HCC23_uid59203	NC_011660
Listeria_monocytogenes_J0161_uid54459	NC_017545
Listeria_monocytogenes_J1816_uid179734	NC_021829
Listeria_monocytogenes_J1_220_uid179735	NC_021830
Listeria_monocytogenes_L312_uid175768	NC_018642
Listeria_monocytogenes_La111_uid193768	NC_020557
Listeria_monocytogenes_M7_uid162131	NC_017537
Listeria_monocytogenes_N53_1_uid193767	NC_020558
Listeria_monocytogenes_serotype_1_2b_SLCC2755_uid52455	NC_014495,NC_018587
Listeria_monocytogenes_serotype_4a_L99_uid161953	NC_017529
Listeria_monocytogenes_serotype_4b_F2365_uid57689	NC_002973
Listeria_monocytogenes_serotype_4b_LL195_uid182103	NC_019556
Listeria_monocytogenes_serotype_7_SLCC2482_uid174871	NC_018591,NC_018888
Listeria_monocytogenes_SLCC2372_uid174872	NC_018588,NC_018889
Listeria_monocytogenes_SLCC2376_uid175111	NC_018590
Listeria_monocytogenes_SLCC2378_uid175105	NC_018585
Listeria_monocytogenes_SLCC2479_uid175108	NC_018589
Listeria_monocytogenes_SLCC2540_uid175106	NC_018586
Listeria_monocytogenes_SLCC5850_uid175110	NC_018592
Listeria_monocytogenes_SLCC7179_uid175107	NC_018593
Listeria_monocytogenes_uid43671	NC_013766,NC_013767
Listeria_seeligeri_serovar_1_2b_SLCC3954_uid46215	NC_013891
Listeria_welshimeri_serovar_6b_SLCC5334_uid61605	NC_008555
Listonella_anguillarum_M3_uid217771	NC_022223,NC_022224,NC_022225
Lysinibacillus_sphaericus_C3_41_uid58945	NC_010381,NC_010382
Macrococcus_caseolyticus_JCSC5402_uid59003	NC_011995,NC_011996,NC_011997,NC_011998,NC_011999,NC_012000,NC_012001,NC_012002,NC_012003
Magnetococcus_MC_1_uid57833	NC_008576
Magnetospirillum_gryphiswaldense_MSR_1_v2_uid232249	NC_023065
Magnetospirillum_magneticum_AMB_1_uid58527	NC_007626
Mahella_australiensis_50_1_BON_uid66917	NC_015520
Mannheimia_haemolytica_D153_uid212303	NC_021743
Mannheimia_haemolytica_D171_uid212304	NC_021738
Mannheimia_haemolytica_D174_uid212305	NC_021739
Mannheimia_haemolytica_M42548_uid198769	NC_021082
Mannheimia_haemolytica_USDA_ARS_SAM_185_uid195457	NC_020834
Mannheimia_haemolytica_USDA_ARS_USMARC_183_uid195458	NC_020833
Mannheimia_haemolytica_USMARC_2286_uid213228	NC_021883
Mannheimia_succiniciproducens_MBEL55E_uid58197	NC_006300
Maricaulis_maris_MCS10_uid58689	NC_008347
Marinithermus_hydrothermalis_DSM_14884_uid65783	NC_015387
Marinitoga_piezophila_KA3_uid81629	NC_016748,NC_016751
Marinobacter_adhaerens_HP15_uid162009	NC_017506,NC_017507,NC_017508
Marinobacter_aquaeolei_VT8_uid59419	NC_008738,NC_008739,NC_008740
Marinobacter_BSs20148_uid171995	NC_018268
Marinobacter_hydrocarbonoclasticus_ATCC_49840_uid162203	NC_017067
Marinomonas_mediterranea_MMB_1_uid64753	NC_015276
Marinomonas_MWYL1_uid58715	NC_009654
Marinomonas_posidonica_IVIA_Po_181_uid67323	NC_015559
Marivirga_tractuosa_DSM_4126_uid60837	NC_014750,NC_014759
Megamonas_hypermegale_uid197163	NC_021041
Megasphaera_elsdenii_DSM_20460_uid71135	NC_015873
Meiothermus_ruber_DSM_1279_uid198526	NC_021081
Meiothermus_ruber_DSM_1279_uid46661	NC_013946
Meiothermus_silvanus_DSM_9946_uid49485	NC_014212,NC_014213,NC_014214
Melioribacter_roseus_P3M_uid170941	NC_018178
Melissococcus_plutonius_ATCC_35311_uid66803	NC_015516,NC_015517
Melissococcus_plutonius_DAT561_uid89371	NC_016938,NC_018265
Mesoplasma_florum_L1_uid58055	NC_006055
Mesoplasma_florum_W37_uid224253	NC_022583
Mesorhizobium_australicum_WSM2073_uid75101	NC_019973
Mesorhizobium_ciceri_biovar_biserrulae_WSM1271_uid62101	NC_014918,NC_014923
Mesorhizobium_loti_MAFF303099_uid57601	NC_002678,NC_002679,NC_002682
Mesorhizobium_opportunistum_WSM2075_uid40861	NC_015675
Mesotoga_prima_MesG1_Ag_4_2_uid52599	NC_017934,NC_017935
Metallosphaera_cuprina_Ar_4_uid66329	NC_015435
Metallosphaera_sedula_DSM_5348_uid58717	NC_009440
Methanobacterium_AL_21_uid63623	NC_015216
Methanobacterium_MB1_uid231690	NC_023044
Methanobacterium_SWAN_1_uid67359	NC_015574
Methanobrevibacter_AbM4_uid206516	NC_021355
Methanobrevibacter_ruminantium_M1_uid45857	NC_013790
Methanobrevibacter_smithii_ATCC_35061_uid58827	NC_009515
Methanocaldococcus_fervens_AG86_uid59347	NC_013156,NC_013157
Methanocaldococcus_FS406_22_uid42499	NC_013887,NC_013888
Methanocaldococcus_infernus_ME_uid48803	NC_014122
Methanocaldococcus_jannaschii_DSM_2661_uid57713	NC_000909,NC_001732,NC_001733
Methanocaldococcus_vulcanius_M7_uid41131	NC_013407,NC_013408,NC_013409
Methanocella_arvoryzae_MRE50_uid61623	NC_009464
Methanocella_conradii_HZ254_uid157911	NC_017034
Methanocella_paludicola_SANAE_uid42887	NC_013665
Methanococcoides_burtonii_DSM_6242_uid58023	NC_007955
Methanococcus_aeolicus_Nankai_3_uid58823	NC_009635
Methanococcus_maripaludis_C5_uid58741	NC_009135,NC_009136
Methanococcus_maripaludis_C6_uid58947	NC_009975
Methanococcus_maripaludis_C7_uid58847	NC_009637
Methanococcus_maripaludis_S2_uid58035	NC_005791
Methanococcus_maripaludis_X1_uid70729	NC_015847
Methanococcus_vannielii_SB_uid58767	NC_009634
Methanococcus_voltae_A3_uid49529	NC_014222
Methanocorpusculum_labreanum_Z_uid58785	NC_008942
Methanoculleus_bourgensis_MS2_uid171377	NC_018227
Methanoculleus_marisnigri_JR1_uid58561	NC_009051
Methanohalobium_evestigatum_Z_7303_uid49857	NC_014253,NC_014254
Methanohalophilus_mahii_DSM_5219_uid47313	NC_014002
Methanolobus_psychrophilus_R15_uid177925	NC_018876
Methanomassiliicoccus_Mx1_Issoire_uid207287	NC_021353
Methanomethylovorans_hollandica_DSM_15978_uid184864	NC_019972,NC_019977
Methanoplanus_petrolearius_DSM_11571_uid52695	NC_014507
Methanopyrus_kandleri_AV19_uid57883	NC_003551
Methanoregula_boonei_6A8_uid58815	NC_009712
Methanoregula_formicicum_SMSP_uid184406	NC_019943
Methanosaeta_concilii_GP6_uid66207	NC_015416,NC_015430
Methanosaeta_harundinacea_6Ac_uid81199	NC_016637,NC_017527
Methanosaeta_thermophila_PT_uid58469	NC_008553
Methanosalsum_zhilinae_DSM_4017_uid68249	NC_015676
Methanosarcina_acetivorans_C2A_uid57879	NC_003552
Methanosarcina_barkeri_Fusaro_uid57715	NC_007349,NC_007355
Methanosarcina_mazei_Go1_uid57893	NC_003901
Methanosarcina_mazei_Tuc01_uid190185	NC_020389
Methanosphaera_stadtmanae_DSM_3091_uid58407	NC_007681
Methanosphaerula_palustris_E1_9c_uid59193	NC_011832
Methanospirillum_hungatei_JF_1_uid58181	NC_007796
Methanothermobacter_marburgensis_Marburg_uid51637	NC_014408,NC_014409
Methanothermobacter_thermautotrophicus_Delta_H_uid57877	NC_000916
Methanothermococcus_okinawensis_IH1_uid51535	NC_015632,NC_015636
Methanothermus_fervidus_DSM_2088_uid60167	NC_014658
Methanotorris_igneus_Kol_5_uid67321	NC_015562
Methylacidiphilum_infernorum_V4_uid59161	NC_010794
Methylibium_petroleiphilum_PM1_uid58085	NC_008825,NC_008826
Methylobacillus_flagellatus_KT_uid58049	NC_007947
Methylobacterium_4_46_uid58843	NC_010373,NC_010374,NC_010511
Methylobacterium_chloromethanicum_CM4_uid58933	NC_011757,NC_011758,NC_011760
Methylobacterium_extorquens_AM1_uid57605	NC_012807,NC_012808,NC_012809,NC_012810,NC_012811
Methylobacterium_extorquens_DM4_uid61617	NC_012987,NC_012988,NC_012989
Methylobacterium_extorquens_PA1_uid58821	NC_010172
Methylobacterium_nodulans_ORS_2060_uid59023	NC_011887,NC_011888,NC_011889,NC_011890,NC_011892,NC_011893,NC_011894,NC_011895
Methylobacterium_populi_BJ001_uid58937	NC_010721,NC_010725,NC_010727
Methylobacterium_radiotolerans_JCM_2831_uid58845	NC_010502,NC_010504,NC_010505,NC_010507,NC_010509,NC_010510,NC_010514,NC_010517,NC_010518
Methylocella_silvestris_BL2_uid59433	NC_011666
Methylococcus_capsulatus_Bath_uid57607	NC_002977
Methylocystis_SC2_uid174072	NC_018485
Methylomicrobium_alcaliphilum_uid77119	NC_016112
Methylomonas_methanica_MC09_uid67363	NC_015572
Methylophaga_JAM1_uid162947	NC_017857
Methylophaga_JAM7_uid162949	NC_017856,NC_017858
Methylotenera_301_uid49469	NC_014207
Methylotenera_mobilis_JLW8_uid59373	NC_012968
Methylovorus_glucosetrophus_SIP3_4_uid59367	NC_012969,NC_012970,NC_012972
Methylovorus_MP688_uid60723	NC_014733
Micavibrio_aeruginosavorus_ARL_13_uid73585	NC_016026
Micavibrio_EPB_uid194120	NC_020812
Microbacterium_testaceum_StLB037_uid62789	NC_015125
Micrococcus_luteus_NCTC_2665_uid59033	NC_012803
Microcoleus_PCC_7113_uid183114	NC_019738,NC_019739,NC_019740,NC_019741,NC_019742,NC_019743,NC_019760,NC_019761,NC_019762
Microcystis_aeruginosa_NIES_843_uid59101	NC_010296
Microlunatus_phosphovorus_NM_1_uid68055	NC_015635
Micromonospora_aurantiaca_ATCC_27029_uid42501	NC_014391
Micromonospora_L5_uid45895	NC_014815
Mobiluncus_curtisii_ATCC_43063_uid49695	NC_014246
Modestobacter_marinus_uid167487	NC_017955
Moorella_thermoacetica_ATCC_39073_uid58051	NC_007644
Moraxella_catarrhalis_BBH18_uid48809	NC_014147
Morganella_morganii_KT_uid180867	NC_020418
Muricauda_ruestringensis_DSM_13258_uid72479	NC_015945
Mycobacterium_abscessus_bolletii_50594_uid205422	NC_021278,NC_021279,NC_021282
Mycobacterium_abscessus_uid61613	NC_010394,NC_010397
Mycobacterium_africanum_GM041182_uid68839	NC_015758
Mycobacterium_avium_104_uid57693	NC_008595
Mycobacterium_avium_paratuberculosis_K_10_uid57699	NC_002944
Mycobacterium_avium_paratuberculosis_MAP4_uid202426	NC_021200
Mycobacterium_bovis_AF2122_97_uid57695	NC_002945
Mycobacterium_bovis_BCG_Korea_1168P_uid189029	NC_020245
Mycobacterium_bovis_BCG_Mexico_uid86889	NC_016804
Mycobacterium_bovis_BCG_Pasteur_1173P2_uid58781	NC_008769
Mycobacterium_bovis_BCG_Tokyo_172_uid59281	NC_012207
Mycobacterium_canettii_CIPT_140010059_uid70731	NC_015848
Mycobacterium_canettii_CIPT_140060008_uid184829	NC_019950
Mycobacterium_canettii_CIPT_140070008_uid184832	NC_019965
Mycobacterium_canettii_CIPT_140070010_uid184828	NC_019951
Mycobacterium_canettii_CIPT_140070017_uid184830	NC_019952
Mycobacterium_chubuense_NBB4_uid168322	NC_018022,NC_018023,NC_018027
Mycobacterium_gilvum_PYR_GCK_uid59421	NC_009338,NC_009339,NC_009340,NC_009341
Mycobacterium_gilvum_Spyr1_uid61403	NC_014811,NC_014812,NC_014814
Mycobacterium_indicus_pranii_MTCC_9506_uid175523	NC_018612
Mycobacterium_intracellulare_ATCC_13950_uid167994	NC_016946
Mycobacterium_intracellulare_MOTT_02_uid89387	NC_016947
Mycobacterium_intracellulare_MOTT_64_uid89385	NC_016948
Mycobacterium_JDM601_uid67369	NC_015576
Mycobacterium_JLS_uid58489	NC_009077
Mycobacterium_kansasii_ATCC_12478_uid55385	NC_022654,NC_022663
Mycobacterium_KMS_uid58491	NC_008703,NC_008704,NC_008705
Mycobacterium_leprae_Br4923_uid59293	NC_011896
Mycobacterium_leprae_TN_uid57697	NC_002677
Mycobacterium_liflandii_128FXT_uid59005	NC_011355,NC_020133
Mycobacterium_marinum_M_uid59423	NC_010604,NC_010612
Mycobacterium_massiliense_GO_06_uid170732	NC_018150
Mycobacterium_MCS_uid58465	NC_008146,NC_008147
Mycobacterium_MOTT36Y_uid164001	NC_017904
Mycobacterium_rhodesiae_NBB3_uid75107	NC_016604
Mycobacterium_smegmatis_JS623_uid184820	NC_019957,NC_019958,NC_019959,NC_019966
Mycobacterium_smegmatis_MC2_155_uid171958	NC_018289
Mycobacterium_smegmatis_MC2_155_uid57701	NC_008596
Mycobacterium_tuberculosis_Beijing_NITR203_uid197218	NC_021054
Mycobacterium_tuberculosis_CAS_NITR204_uid202217	NC_021193
Mycobacterium_tuberculosis_CCDC5079_uid161943	NC_017523
Mycobacterium_tuberculosis_CCDC5079_uid203790	NC_021251
Mycobacterium_tuberculosis_CCDC5180_uid161941	NC_017522
Mycobacterium_tuberculosis_CDC1551_uid57775	NC_002755
Mycobacterium_tuberculosis_CTRI_2_uid161997	NC_017524
Mycobacterium_tuberculosis_EAI5_NITR206_uid202218	NC_021194
Mycobacterium_tuberculosis_EAI5_uid212307	NC_021740
Mycobacterium_tuberculosis_Erdman___ATCC_35801_uid193763	NC_020559
Mycobacterium_tuberculosis_F11_uid58417	NC_009565
Mycobacterium_tuberculosis_H37Ra_uid58853	NC_009525
Mycobacterium_tuberculosis_H37Rv_uid170532	NC_018143
Mycobacterium_tuberculosis_H37Rv_uid57777	NC_000962
Mycobacterium_tuberculosis_Haarlem3_NITR202_uid202216	NC_021192
Mycobacterium_tuberculosis_Haarlem_uid54453	NC_022350
Mycobacterium_tuberculosis_KZN_1435_uid59069	NC_012943
Mycobacterium_tuberculosis_KZN_4207_uid83619	NC_016768
Mycobacterium_tuberculosis_KZN_605_uid54947	NC_018078
Mycobacterium_tuberculosis_RGTB327_uid157907	NC_017026
Mycobacterium_tuberculosis_RGTB423_uid162179	NC_017528
Mycobacterium_tuberculosis_uid185758	NC_020089
Mycobacterium_tuberculosis_UT205_uid162183	NC_016934
Mycobacterium_ulcerans_Agy99_uid62939	NC_005916,NC_008611
Mycobacterium_vanbaalenii_PYR_1_uid58463	NC_008726
Mycobacterium_VKM_Ac_1815D_uid199859	NC_023036
Mycobacterium_yongonense_05_1390_uid189649	NC_020275,NC_020276,NC_021715
Mycoplasma_agalactiae_PG2_uid61619	NC_009497
Mycoplasma_agalactiae_uid46679	NC_013948
Mycoplasma_arthritidis_158L3_1_uid58005	NC_011025
Mycoplasma_bovis_HB0801_uid168665	NC_018077
Mycoplasma_bovis_Hubei_1_uid68691	NC_015725
Mycoplasma_bovis_PG45_uid60859	NC_014760
Mycoplasma_capricolum_ATCC_27343_uid58525	NC_007633
Mycoplasma_conjunctivae_uid59325	NC_012806
Mycoplasma_crocodyli_MP145_uid47087	NC_014014
Mycoplasma_cynos_C142_uid184824	NC_019949
Mycoplasma_fermentans_JER_uid53543	NC_014552
Mycoplasma_fermentans_M64_uid62099	NC_014921
Mycoplasma_fermentans_PG18_uid197154	NC_021002
Mycoplasma_gallisepticum_CA06_2006_052_5_2P_uid172630	NC_018412
Mycoplasma_gallisepticum_F_uid162001	NC_017503
Mycoplasma_gallisepticum_NC06_2006_080_5_2P_uid172629	NC_018411
Mycoplasma_gallisepticum_NC08_2008_031_4_3P_uid172631	NC_018413
Mycoplasma_gallisepticum_NC95_13295_2_2P_uid172625	NC_018407
Mycoplasma_gallisepticum_NC96_1596_4_2P_uid172626	NC_018408
Mycoplasma_gallisepticum_NY01_2001_047_5_1P_uid172627	NC_018409
Mycoplasma_gallisepticum_R_high__uid161999	NC_017502
Mycoplasma_gallisepticum_R_low__uid57993	NC_004829
Mycoplasma_gallisepticum_S6_uid200523	NC_023030
Mycoplasma_gallisepticum_VA94_7994_1_7P_uid172624	NC_018406
Mycoplasma_gallisepticum_WI01_2001_043_13_2P_uid172628	NC_018410
Mycoplasma_genitalium_G37_uid57707	NC_000908
Mycoplasma_genitalium_M2288_uid173372	NC_018498
Mycoplasma_genitalium_M2321_uid173373	NC_018495
Mycoplasma_genitalium_M6282_uid173371	NC_018496
Mycoplasma_genitalium_M6320_uid173370	NC_018497
Mycoplasma_haemocanis_Illinois_uid82367	NC_016638
Mycoplasma_haemofelis_Langford_1_uid62461	NC_014970
Mycoplasma_haemofelis_Ohio2_uid162029	NC_017520
Mycoplasma_hominis_ATCC_23114_uid41875	NC_013511
Mycoplasma_hyopneumoniae_168_L_uid205052	NC_021283
Mycoplasma_hyopneumoniae_168_uid162053	NC_017509
Mycoplasma_hyopneumoniae_232_uid58205	NC_006360
Mycoplasma_hyopneumoniae_7422_uid212968	NC_021831
Mycoplasma_hyopneumoniae_7448_uid58039	NC_007332
Mycoplasma_hyopneumoniae_J_uid58059	NC_007295
Mycoplasma_hyorhinis_DBS_1050_uid228933	NC_022807
Mycoplasma_hyorhinis_GDL_1_uid87003	NC_016829
Mycoplasma_hyorhinis_HUB_1_uid51695	NC_014448
Mycoplasma_hyorhinis_MCLD_uid162087	NC_017519
Mycoplasma_hyorhinis_SK76_uid181997	NC_019552
Mycoplasma_leachii_99_014_6_uid162031	NC_017521
Mycoplasma_leachii_PG50_uid60849	NC_014751
Mycoplasma_mobile_163K_uid58077	NC_006908
Mycoplasma_mycoides_capri_LC_95010_uid66189	NC_015407,NC_015431
Mycoplasma_mycoides_SC_Gladysdale_uid197153	NC_021025
Mycoplasma_mycoides_SC_PG1_uid58031	NC_005364
Mycoplasma_ovis_Michigan_uid232247	NC_023062
Mycoplasma_parvum_Indiana_uid223379	NC_022575
Mycoplasma_penetrans_HF_2_uid57729	NC_004432
Mycoplasma_pneumoniae_309_uid85495	NC_016807
Mycoplasma_pneumoniae_FH_uid162027	NC_017504
Mycoplasma_pneumoniae_M129_B7_uid185759	NC_020076
Mycoplasma_pneumoniae_M129_uid57709	NC_000912
Mycoplasma_pulmonis_UAB_CTIP_uid61569	NC_002771
Mycoplasma_putrefaciens_KS1_uid72481	NC_015946
Mycoplasma_putrefaciens_Mput9231_uid198525	NC_021083
Mycoplasma_suis_Illinois_uid61897	NC_015155
Mycoplasma_suis_KI3806_uid63665	NC_015153
Mycoplasma_synoviae_53_uid58061	NC_007294
Mycoplasma_wenyonii_Massachusetts_uid170731	NC_018149
Myxococcus_fulvus_HW_1_uid68443	NC_015711
Myxococcus_stipitatus_DSM_14675_uid186549	NC_020126
Myxococcus_xanthus_DK_1622_uid58003	NC_008095
Nakamurella_multipartita_DSM_44233_uid59221	NC_013235
Nanoarchaeum_equitans_Kin4_M_uid58009	NC_005213
Natranaerobius_thermophilus_JW_NM_WN_LF_uid59001	NC_010715,NC_010718,NC_010724
Natrialba_magadii_ATCC_43099_uid46245	NC_013922,NC_013923,NC_013924,NC_013925
Natrinema_J7_uid171337	NC_018224,NC_018225
Natrinema_pellirubrum_DSM_15624_uid74437	NC_019962,NC_019963,NC_019967
Natronobacterium_gregoryi_SP2_uid74439	NC_019792
Natronococcus_occultus_SP4_uid184863	NC_019974,NC_019975,NC_019976
Natronomonas_moolapensis_8_8_11_uid190182	NC_020388
Natronomonas_pharaonis_DSM_2160_uid58435	NC_007426,NC_007427,NC_007428
Nautilia_profundicola_AmH_uid59345	NC_012115
Neisseria_gonorrhoeae_FA_1090_uid57611	NC_002946
Neisseria_gonorrhoeae_NCCP11945_uid59191	NC_011034,NC_011035
Neisseria_gonorrhoeae_TCDC_NG08107_uid161097	NC_017510,NC_017511
Neisseria_lactamica_020_06_uid60851	NC_014752
Neisseria_meningitidis_053442_uid58587	NC_010120
Neisseria_meningitidis_8013_uid161967	NC_017501
Neisseria_meningitidis_alpha14_uid61649	NC_013016
Neisseria_meningitidis_alpha710_uid161971	NC_017505
Neisseria_meningitidis_FAM18_uid57825	NC_008767
Neisseria_meningitidis_G2136_uid162085	NC_017513
Neisseria_meningitidis_H44_76_uid162083	NC_017516
Neisseria_meningitidis_M01_240149_uid162079	NC_017514
Neisseria_meningitidis_M01_240355_uid162075	NC_017517
Neisseria_meningitidis_M04_240196_uid162081	NC_017515
Neisseria_meningitidis_MC58_uid57817	NC_003112
Neisseria_meningitidis_NZ_05_33_uid162077	NC_017518
Neisseria_meningitidis_WUE_2594_uid162093	NC_017512
Neisseria_meningitidis_Z2491_uid57819	NC_003116
Neorickettsia_risticii_Illinois_uid58889	NC_013009
Neorickettsia_sennetsu_Miyayama_uid57965	NC_007798
Niastella_koreensis_GR20_10_uid83125	NC_016609
Nitratifractor_salsuginis_DSM_16511_uid62183	NC_014935
Nitratiruptor_SB155_2_uid58861	NC_009662
Nitrobacter_hamburgensis_X14_uid58293	NC_007959,NC_007960,NC_007961,NC_007964
Nitrobacter_winogradskyi_Nb_255_uid58295	NC_007406
Nitrosococcus_halophilus_Nc4_uid46803	NC_013958,NC_013960
Nitrosococcus_oceani_ATCC_19707_uid58403	NC_007483,NC_007484
Nitrosococcus_watsonii_C_113_uid50331	NC_014315,NC_014316,NC_014317
Nitrosomonas_AL212_uid55727	NC_015221,NC_015222,NC_015223
Nitrosomonas_europaea_ATCC_19718_uid57647	NC_004757
Nitrosomonas_eutropha_C91_uid58363	NC_008341,NC_008342,NC_008344
Nitrosomonas_Is79A3_uid68745	NC_015731
Nitrosopumilus_maritimus_SCM1_uid58903	NC_010085
Nitrosospira_multiformis_ATCC_25196_uid58361	NC_007614,NC_007615,NC_007616,NC_007617
Nocardia_brasiliensis_ATCC_700358_uid86913	NC_018681
Nocardia_cyriacigeorgica_GUH_2_uid89395	NC_016887
Nocardia_farcinica_IFM_10152_uid58203	NC_006361,NC_006362,NC_006363
Nocardioides_JS614_uid58149	NC_008697,NC_008699
Nocardiopsis_alba_ATCC_BAA_2165_uid174334	NC_018524
Nocardiopsis_dassonvillei_DSM_43111_uid49483	NC_014210,NC_014211
Nostoc_PCC_7107_uid182932	NC_019676
Nostoc_PCC_7120_uid57803	NC_003240,NC_003241,NC_003267,NC_003270,NC_003272,NC_003273,NC_003276
Nostoc_PCC_7524_uid182933	NC_019677,NC_019684,NC_019685
Nostoc_punctiforme_PCC_73102_uid57767	NC_010628,NC_010629,NC_010630,NC_010631,NC_010632,NC_010633
Novosphingobium_aromaticivorans_DSM_12444_uid57747	NC_007794,NC_009426,NC_009427
Novosphingobium_PP1Y_uid67383	NC_015579,NC_015580,NC_015582,NC_015583
Oceanimonas_GK1_uid81627	NC_016745,NC_016746,NC_016747
Oceanithermus_profundus_DSM_14977_uid60855	NC_014753,NC_014761
Oceanobacillus_iheyensis_HTE831_uid57867	NC_004193
Ochrobactrum_anthropi_ATCC_49188_uid58921	NC_009667,NC_009668,NC_009669,NC_009670,NC_009671,NC_009672
Octadecabacter_antarcticus_307_uid54701	NC_020907,NC_020911
Octadecabacter_arcticus_238_uid54699	NC_020908,NC_020909,NC_020910
Odoribacter_splanchnicus_DSM_20712_uid63397	NC_015160
Oenococcus_oeni_PSU_1_uid59417	NC_008528
Oligotropha_carboxidovorans_OM4_uid162135	NC_017536,NC_017538,NC_017539
Oligotropha_carboxidovorans_OM5_uid59155	NC_011386
Oligotropha_carboxidovorans_OM5_uid72795	NC_015684,NC_015685,NC_015689
Olsenella_uli_DSM_7084_uid51367	NC_014363
Onion_yellows_phytoplasma_OY_M_uid58015	NC_005303
Opitutus_terrae_PB90_1_uid58965	NC_010571
Orientia_tsutsugamushi_Boryong_uid61621	NC_009488
Orientia_tsutsugamushi_Ikeda_uid58869	NC_010793
Ornithobacterium_rhinotracheale_DSM_15997_uid168256	NC_018016
Oscillatoria_acuminata_PCC_6304_uid183003	NC_019693,NC_019694,NC_019700
Oscillatoria_PCC_7112_uid183110	NC_019729,NC_019730,NC_019731,NC_019732,NC_019763,NC_019764
Oscillibacter_valericigenes_uid73895	NC_016046,NC_016048
Owenweeksia_hongkongensis_DSM_17368_uid82951	NC_016599
Paenibacillus_JDR_2_uid59021	NC_012914
Paenibacillus_larvae_04_309_uid232355	NC_023134,NC_023147
Paenibacillus_mucilaginosus_3016_uid89377	NC_016935
Paenibacillus_mucilaginosus_K02_uid162117	NC_017672
Paenibacillus_mucilaginosus_KNP414_uid68311	NC_015690
Paenibacillus_polymyxa_CR1_uid231659	NC_023037
Paenibacillus_polymyxa_E681_uid53477	NC_014483
Paenibacillus_polymyxa_M1_uid162159	NC_017542,NC_017543
Paenibacillus_polymyxa_SC2_uid59583	NC_014622,NC_014628
Paenibacillus_terrae_HPL_003_uid82371	NC_016641
Paenibacillus_Y412MC10_uid41127	NC_013406
Paludibacter_propionicigenes_WB4_uid60725	NC_014734
Pandoraea_pnomenusa_3kgm_uid229878	NC_022904
Pandoraea_RB_44_uid231151	NC_023018
Pantoea_ananatis_AJ13355_uid162073	NC_017531,NC_017533
Pantoea_ananatis_LMG_20103_uid46807	NC_013956
Pantoea_ananatis_PA13_uid162181	NC_017553,NC_017554
Pantoea_ananatis_uid86861	NC_016816,NC_016817
Pantoea_At_9b_uid55845	NC_014837,NC_014838,NC_014839,NC_014840,NC_014841,NC_014842
Pantoea_vagans_C9_1_uid49871	NC_014258,NC_014561,NC_014562,NC_014563
Parabacteroides_distasonis_ATCC_8503_uid58301	NC_009615
Parachlamydia_acanthamoebae_UV7_uid68335	NC_015702
Paracoccus_aminophilus_JCM_7686_uid214795	NC_022041,NC_022042,NC_022043,NC_022044,NC_022049,NC_022050
Paracoccus_denitrificans_PD1222_uid58187	NC_008686,NC_008687,NC_008688
Parvibaculum_lavamentivorans_DS_1_uid58739	NC_009719
Parvularcula_bermudensis_HTCC2503_uid51641	NC_014414
Pasteurella_multocida_3480_uid161955	NC_017764
Pasteurella_multocida_36950_uid86887	NC_016808
Pasteurella_multocida_HN06_uid156881	NC_017027,NC_017035
Pasteurella_multocida_Pm70_uid57627	NC_002663
Pectobacterium_atrosepticum_SCRI1043_uid57957	NC_004547
Pectobacterium_carotovorum_PC1_uid59295	NC_012917
Pectobacterium_carotovorum_PCC21_uid174335	NC_018525
Pectobacterium_SCC3193_uid193707	NC_017845
Pectobacterium_wasabiae_WPP163_uid41297	NC_013421
Pediococcus_claussenii_ATCC_BAA_344_uid81103	NC_016605,NC_016606,NC_016607,NC_016608,NC_016635,NC_016636,NC_017017,NC_017018,NC_017019
Pediococcus_pentosaceus_ATCC_25745_uid57981	NC_008525
Pediococcus_pentosaceus_SL4_uid227215	NC_022780
Pedobacter_heparinus_DSM_2366_uid59111	NC_013061
Pedobacter_saltans_DSM_12145_uid61349	NC_015177
Pelagibacterium_halotolerans_B2_uid74393	NC_016078,NC_016079
Pelobacter_carbinolicus_DSM_2380_uid58241	NC_007498
Pelobacter_propionicus_DSM_2379_uid58255	NC_008607,NC_008608,NC_008609
Pelodictyon_phaeoclathratiforme_BU_1_uid58173	NC_011060
Pelotomaculum_thermopropionicum_SI_uid58877	NC_009454
Persephonella_marina_EX_H1_uid58119	NC_012439,NC_012440
Persicivirga_dokdonensis_DSW_6_uid186842	NC_020156
Petrotoga_mobilis_SJ95_uid58747	NC_010003
Phaeobacter_gallaeciensis_2_10_uid54715	NC_018286,NC_018421,NC_018422,NC_018423
Phaeobacter_gallaeciensis_DSM_17395_uid54717	NC_018287,NC_018288,NC_018290,NC_018291
Phaeobacter_gallaeciensis_DSM_26640_uid232357	NC_023137,NC_023138,NC_023139,NC_023140,NC_023141,NC_023142,NC_023143,NC_023148
Phenylobacterium_zucineum_HLK1_uid58959	NC_011143,NC_011144
Photobacterium_profundum_SS9_uid62923	NC_005871,NC_006370,NC_006371
Photorhabdus_asymbiotica_ATCC_43949_uid59243	NC_012961,NC_012962
Photorhabdus_luminescens_laumondii_TTO1_uid61593	NC_005126
Phycisphaera_mikurensis_NBRC_102666_uid157331	NC_017080,NC_017081
Picrophilus_torridus_DSM_9790_uid58041	NC_005877
Pirellula_staleyi_DSM_6068_uid43209	NC_013720
Planctomyces_brasiliensis_DSM_5305_uid60583	NC_015174
Planctomyces_limnophilus_DSM_3776_uid48643	NC_014148,NC_014149
Plautia_stali_symbiont_uid65033	NC_022533,NC_022534,NC_022546
Pleurocapsa_PCC_7327_uid183006	NC_019689
Polaribacter_MED152_uid54207	NC_020830
Polaromonas_JS666_uid58207	NC_007948,NC_007949,NC_007950
Polaromonas_naphthalenivorans_CJ2_uid58273	NC_008757,NC_008758,NC_008759,NC_008760,NC_008761,NC_008762,NC_008763,NC_008764,NC_008781
Polymorphum_gilvum_SL003B_26A1_uid65447	NC_015258,NC_015259
Polynucleobacter_necessarius_asymbioticus_QLW_P1DMWA_1_uid58611	NC_009379
Polynucleobacter_necessarius_STIR1_uid58967	NC_010531
Porphyromonas_asaccharolytica_DSM_20707_uid66603	NC_015501
Porphyromonas_gingivalis_ATCC_33277_uid58879	NC_010729
Porphyromonas_gingivalis_TDC60_uid67407	NC_015571
Porphyromonas_gingivalis_W83_uid57641	NC_002950
Prevotella_dentalis_DSM_3688_uid184818	NC_019960,NC_019961,NC_019968,NC_019969
Prevotella_denticola_F0289_uid65091	NC_015311
Prevotella_intermedia_17_uid163151	NC_017860,NC_017861
Prevotella_melaninogenica_ATCC_25845_uid51377	NC_014370,NC_014371
Prevotella_oral_taxon_299_F0039_uid45899	NC_022111,NC_022124
Prevotella_ruminicola_23_uid47507	NC_014033
Prochlorococcus_marinus_AS9601_uid58307	NC_008816
Prochlorococcus_marinus_CCMP1375_uid57995	NC_005042
Prochlorococcus_marinus_MIT_9211_uid58309	NC_009976
Prochlorococcus_marinus_MIT_9215_uid58819	NC_009840
Prochlorococcus_marinus_MIT_9301_uid58437	NC_009091
Prochlorococcus_marinus_MIT_9303_uid58305	NC_008820
Prochlorococcus_marinus_MIT_9312_uid58357	NC_007577
Prochlorococcus_marinus_MIT_9313_uid57773	NC_005071
Prochlorococcus_marinus_MIT_9515_uid58313	NC_008817
Prochlorococcus_marinus_NATL1A_uid58423	NC_008819
Prochlorococcus_marinus_NATL2A_uid58359	NC_007335
Prochlorococcus_marinus_pastoris_CCMP1986_uid57761	NC_005072
Propionibacterium_acidipropionici_ATCC_4875_uid179069	NC_019395
Propionibacterium_acnes_266_uid162059	NC_017534
Propionibacterium_acnes_6609_uid162137	NC_017535
Propionibacterium_acnes_ATCC_11828_uid162177	NC_017550
Propionibacterium_acnes_C1_uid176501	NC_018707
Propionibacterium_acnes_HL096PA1_uid198524	NC_021085,NC_021086
Propionibacterium_acnes_KPA171202_uid58101	NC_006085
Propionibacterium_acnes_SK137_uid48071	NC_014039
Propionibacterium_acnes_TypeIA2_P_acn17_uid80735	NC_016512
Propionibacterium_acnes_TypeIA2_P_acn31_uid80733	NC_016511
Propionibacterium_acnes_TypeIA2_P_acn33_uid80745	NC_016516
Propionibacterium_avidum_44067_uid197361	NC_021064
Propionibacterium_freudenreichii_shermanii_CIRM_BIA1_uid49535	NC_014215
Propionibacterium_propionicum_F0230a_uid170533	NC_018142
Prosthecochloris_aestuarii_DSM_271_uid58151	NC_011059,NC_011061
Proteus_mirabilis_BB2000_uid214430	NC_022000
Proteus_mirabilis_HI4320_uid61599	NC_010554,NC_010555
Providencia_stuartii_MRSN_2154_uid162193	NC_017731
Pseudanabaena_PCC_7367_uid183004	NC_019690,NC_019701
Pseudoalteromonas_atlantica_T6c_uid58283	NC_008228
Pseudoalteromonas_haloplanktis_TAC125_uid58431	NC_007481,NC_007482
Pseudoalteromonas_SM9913_uid61247	NC_014800,NC_014803
Pseudogulbenkiania_NH8B_uid73423	NC_016002
Pseudomonas_aeruginosa_B136_33_uid196598	NC_020912
Pseudomonas_aeruginosa_DK2_uid168996	NC_018080
Pseudomonas_aeruginosa_LES431_uid232245	NC_023066
Pseudomonas_aeruginosa_LESB58_uid59275	NC_011770
Pseudomonas_aeruginosa_M18_uid162089	NC_017548
Pseudomonas_aeruginosa_MTB_uid231150	NC_023019
Pseudomonas_aeruginosa_NCGM2_S1_uid162173	NC_017549
Pseudomonas_aeruginosa_PA1_uid228931	NC_022808
Pseudomonas_aeruginosa_PA1R_uid228932	NC_022806
Pseudomonas_aeruginosa_PA7_uid58627	NC_009656
Pseudomonas_aeruginosa_PAO1_uid57945	NC_002516
Pseudomonas_aeruginosa_RP73_uid209328	NC_021577
Pseudomonas_aeruginosa_SCV20265_uid232358	NC_023149
Pseudomonas_aeruginosa_UCBPP_PA14_uid57977	NC_008463
Pseudomonas_brassicacearum_NFM421_uid66303	NC_015379
Pseudomonas_denitrificans_ATCC_13867_uid195459	NC_020829
Pseudomonas_entomophila_L48_uid58639	NC_008027
Pseudomonas_fluorescens_A506_uid165185	NC_017911,NC_021361
Pseudomonas_fluorescens_CHA0_uid203393	NC_021237
Pseudomonas_fluorescens_F113_uid87037	NC_016830
Pseudomonas_fluorescens_Pf0_1_uid57591	NC_007492
Pseudomonas_fluorescens_Pf_5_uid57937	NC_004129
Pseudomonas_fluorescens_R124_uid182045	NC_022437
Pseudomonas_fluorescens_SBW25_uid158693	NC_012660
Pseudomonas_fulva_12_X_uid67351	NC_015556
Pseudomonas_mendocina_NK_01_uid66299	NC_015410
Pseudomonas_mendocina_ymp_uid58723	NC_009439
Pseudomonas_monteilii_SB3078_uid232252	NC_023075
Pseudomonas_monteilii_SB3101_uid232253	NC_023076
Pseudomonas_ND6_uid167583	NC_005244,NC_017986,NC_018746
Pseudomonas_poae_RE_1_1_14_uid188480	NC_020209
Pseudomonas_putida_BIRD_1_uid162055	NC_017530
Pseudomonas_putida_DOT_T1E_uid171260	NC_018220
Pseudomonas_putida_F1_uid58355	NC_009512
Pseudomonas_putida_GB_1_uid58735	NC_010322
Pseudomonas_putida_H8234_uid208673	NC_021491
Pseudomonas_putida_HB3267_uid184078	NC_019905,NC_019906
Pseudomonas_putida_KT2440_uid57843	NC_002947
Pseudomonas_putida_NBRC_14164_uid208670	NC_021505
Pseudomonas_putida_S16_uid68747	NC_015733
Pseudomonas_putida_UW4_uid182733	NC_019670
Pseudomonas_putida_W619_uid58651	NC_010501
Pseudomonas_resinovorans_NBRC_106553_uid208671	NC_021499,NC_021506
Pseudomonas_stutzeri_A1501_uid58641	NC_009434
Pseudomonas_stutzeri_ATCC_17588___LMG_11199_uid68749	NC_015740
Pseudomonas_stutzeri_CCUG_29243_uid168379	NC_018028
Pseudomonas_stutzeri_DSM_10701_uid170940	NC_018177
Pseudomonas_stutzeri_DSM_4166_uid162113	NC_017532
Pseudomonas_stutzeri_RCH2_uid184342	NC_019936,NC_019937,NC_019938,NC_019939
Pseudomonas_syringae_B728a_uid57931	NC_007005
Pseudomonas_syringae_phaseolicola_1448A_uid58099	NC_005773,NC_007274,NC_007275
Pseudomonas_syringae_tomato_DC3000_uid57967	NC_004578,NC_004632,NC_004633
Pseudomonas_TKP_uid232248	NC_023064
Pseudomonas_VLB120_uid226717	NC_022738,NC_022739
Pseudonocardia_dioxanivorans_CB1190_uid65087	NC_015312,NC_015313,NC_015314,NC_016600,NC_016601,NC_017772
Pseudovibrio_FO_BEG1_uid82373	NC_016642,NC_016646
Pseudoxanthomonas_spadix_BD_a59_uid75113	NC_016147
Pseudoxanthomonas_suwonensis_11_1_uid62105	NC_014924
Psychrobacter_arcticus_273_4_uid58021	NC_007204
Psychrobacter_cryohalolentis_K5_uid58373	NC_007968,NC_007969
Psychrobacter_G_uid210641	NC_021661,NC_021662,NC_021668,NC_021669
Psychrobacter_PRwf_1_uid58459	NC_009516,NC_009517,NC_009524
Psychroflexus_torquis_ATCC_700755_uid54205	NC_018721
Psychromonas_CNPT3_uid54249	NC_020802
Psychromonas_ingrahamii_37_uid58521	NC_008709
Pusillimonas_T7_7_uid66391	NC_015458,NC_015459
Pyrobaculum_1860_uid82379	NC_016645
[truncated: 774 more rows]
